# Supplementary material for: c-Rel Is the Pivotal NF-κB Subunit in Germinal Center Diffuse Large B-Cell Lymphoma: A LYSA Study
Source: Front Oncol. 2021 Apr 20;11:638897. doi: 10.3389/fonc.2021.638897 (PMC8095348; doi:10.3389/fonc.2021.638897)
Supplement: Supplementary file 5 [file DataSheet_1.zip]

Archive with 3 entries (3 files):
- Supplementary Methods.DOCX
- Supplementary Tables 1-2.DOCX
- Supplementary Tables 3-9.XLSX
