# Supplementary material for: c-Rel Is the Pivotal NF-κB Subunit in Germinal Center Diffuse Large B-Cell Lymphoma: A LYSA Study
Source: Front Oncol. 2021 Apr 20;11:638897. doi: 10.3389/fonc.2021.638897 (PMC8095348; doi:10.3389/fonc.2021.638897)
Supplement: Supplementary file 5 [file DataSheet_1.zip › Supplementary Tables 3-9.XLSX]

## Sheet: Supp Table 3
Supplementary Table S3: the 12939 probeset with heterogeneous expression selected for LIMMA analysis
Genes.Probe.Set.ID	Genes.Gene.Symbol	Genes.Gene.Title	Genes.Chromosomal.Location
1053_at	RFC2	replication factor C (activator 1) 2, 40kDa	chr7q11.23
1405_i_at	CCL5	chemokine (C-C motif) ligand 5	chr17q11.2-q12
1552256_a_at	SCARB1	scavenger receptor class B, member 1	chr12q24.31
1552257_a_at	TTLL12	tubulin tyrosine ligase-like family, member 12	chr22q13.31
1552263_at	MAPK1	mitogen-activated protein kinase 1	chr22q11.2|22q11.21
1552264_a_at	MAPK1	mitogen-activated protein kinase 1	chr22q11.2|22q11.21
1552274_at	PXK	PX domain containing serine/threonine kinase	chr3p14.3
1552275_s_at	PXK	PX domain containing serine/threonine kinase	chr3p14.3
1552277_a_at	C9orf30	chromosome 9 open reading frame 30	chr9q31.1
1552287_s_at	AFG3L1P	AFG3 ATPase family gene 3-like 1 (S. cerevisiae), pseudogene	chr16q24.3
1552291_at	PIGX	phosphatidylinositol glycan anchor biosynthesis, class X	chr3q29
1552302_at	TMEM106A	transmembrane protein 106A	chr17q21.31
1552303_a_at	TMEM106A	transmembrane protein 106A	chr17q21.31
1552306_at	ALG10	asparagine-linked glycosylation 10, alpha-1,2-glucosyltransferase homolog (S. pombe)	chr12p11.1
1552307_a_at	TTC39C	tetratricopeptide repeat domain 39C	chr18q11.2
1552312_a_at	MFAP3	microfibrillar-associated protein 3	chr5q32-q33.2
1552315_at	GIMAP1	GTPase, IMAP family member 1	chr7q36.1
1552316_a_at	GIMAP1	GTPase, IMAP family member 1	chr7q36.1
1552318_at	GIMAP1	GTPase, IMAP family member 1	chr7q36.1
1552329_at	RBBP6	retinoblastoma binding protein 6	chr16p12.2
1552343_s_at	PDE7A	phosphodiesterase 7A	chr8q13
1552344_s_at	CNOT7	CCR4-NOT transcription complex, subunit 7	chr8p22-p21.3
1552347_at	CRYZL1	crystallin, zeta (quinone reductase)-like 1	chr21q21.3
1552362_a_at	LEAP2	liver expressed antimicrobial peptide 2	chr5q31.1
1552370_at	C4orf33	chromosome 4 open reading frame 33	chr4q28.2
1552386_at	GAPT	GRB2-binding adaptor protein, transmembrane	chr5q11.2
1552417_a_at	NEDD1	neural precursor cell expressed, developmentally down-regulated 1	chr12q23.1
1552427_at	ZNF485	zinc finger protein 485	chr10q11.21
1552472_a_at	ACAP2	ArfGAP with coiled-coil, ankyrin repeat and PH domains 2	chr3q29
1552480_s_at	PTPRC	protein tyrosine phosphatase, receptor type, C	chr1q31-q32
1552485_at	LACTB	lactamase, beta	chr15q22.1
1552486_s_at	LACTB	lactamase, beta	chr15q22.1
1552536_at	VTI1A	vesicle transport through interaction with t-SNAREs homolog 1A (yeast)	chr10q25.2
1552584_at	IL12RB1	interleukin 12 receptor, beta 1	chr19p13.1
1552610_a_at	JAK1	Janus kinase 1	chr1p32.3-p31.3
1552611_a_at	JAK1	Janus kinase 1	chr1p32.3-p31.3
1552612_at	CDC42SE2	CDC42 small effector 2	chr5q31.1
1552613_s_at	CDC42SE2	CDC42 small effector 2	chr5q31.1
1552618_at	STX6	syntaxin 6	chr1q25.3
1552619_a_at	ANLN	anillin, actin binding protein	chr7p15-p14
1552621_at	POLR2J2	polymerase (RNA) II (DNA directed) polypeptide J2	chr7q22.1
1552622_s_at	LOC441259 /// POLR2J2	PMS2 postmeiotic segregation increased 2 (S. cerevisiae)-like /// polymerase (RNA) II (DNA directed) polypeptide J2	chr7q11.23 /// chr7q22.1
1552623_at	HSH2D	hematopoietic SH2 domain containing	chr19p13.12
1552625_a_at	TRNT1	tRNA nucleotidyl transferase, CCA-adding, 1	chr3p25.1
1552626_a_at	TMEM163	transmembrane protein 163	chr2q21.3
1552627_a_at	ARHGAP5	Rho GTPase activating protein 5	chr14q12
1552633_at	ZNF101	zinc finger protein 101	chr19p13.11
1552634_a_at	ZNF101	zinc finger protein 101	chr19p13.11
1552643_at	ZNF626	zinc finger protein 626	chr19p12
1552644_a_at	PHC3	polyhomeotic homolog 3 (Drosophila)	chr3q26.2
1552648_a_at	TNFRSF10A	tumor necrosis factor receptor superfamily, member 10a	chr8p21
1552664_at	FLCN	folliculin	chr17p11.2
1552680_a_at	CASC5	cancer susceptibility candidate 5	chr15q14
1552691_at	ARL11	ADP-ribosylation factor-like 11	chr13q14.2
1552701_a_at	CARD16	caspase recruitment domain family, member 16	---
1552703_s_at	CARD16 /// CASP1	caspase recruitment domain family, member 16 /// caspase 1, apoptosis-related cysteine peptidase (interleukin 1, beta, convertase)	chr11q23
1552733_at	KLHDC1	kelch domain containing 1	chr14q21.3
1552770_s_at	ZNF563	zinc finger protein 563	chr19p13.2
1552787_at	HELB	helicase (DNA) B	chr12q14.3
1552789_at	SEC62	SEC62 homolog (S. cerevisiae)	chr3q26.2
1552790_a_at	SEC62	SEC62 homolog (S. cerevisiae)	chr3q26.2
1552807_a_at	SIGLEC10	sialic acid binding Ig-like lectin 10	chr19q13.3
1552846_s_at	RAB42	RAB42, member RAS oncogene family	chr1p35.3
1552921_a_at	FIGNL1	fidgetin-like 1	chr7p12.1
1552977_a_at	CNPY3	canopy 3 homolog (zebrafish)	chr6pter-p12.1
1552978_a_at	SCAMP1	secretory carrier membrane protein 1	chr5q14.1
1553043_a_at	CD300LF	CD300 molecule-like family member f	chr17q25.1
1553096_s_at	BCL2L11	BCL2-like 11 (apoptosis facilitator)	chr2q13
1553099_at	TIGD1	tigger transposable element derived 1	chr2q37.1
1553102_a_at	CCDC69	coiled-coil domain containing 69	chr5q33.1
1553106_at	C5orf24	chromosome 5 open reading frame 24	chr5q31.1
1553107_s_at	C5orf24	chromosome 5 open reading frame 24	chr5q31.1
1553111_a_at	KBTBD6	kelch repeat and BTB (POZ) domain containing 6	chr13q14.11
1553113_s_at	CDK8	cyclin-dependent kinase 8	chr13q12
1553118_at	THEM4	thioesterase superfamily member 4	chr1q21
1553132_a_at	TC2N	tandem C2 domains, nuclear	chr14q32.12
1553133_at	C9orf72	chromosome 9 open reading frame 72	chr9p21.2
1553142_at	C13orf31	chromosome 13 open reading frame 31	chr13q14.11
1553145_at	FLJ39653	hypothetical FLJ39653	chr4p15.32
1553148_a_at	SNX13	sorting nexin 13	chr7p21.1
1553165_at	SYNRG	synergin, gamma	chr17q12
1553167_a_at	SEPSECS	Sep (O-phosphoserine) tRNA:Sec (selenocysteine) tRNA synthase	chr4p15.2
1553172_at	ZNF777	zinc finger protein 777	chr7q36.1
1553185_at	RASEF	RAS and EF-hand domain containing	chr9q21.32
1553186_x_at	RASEF	RAS and EF-hand domain containing	chr9q21.32
1553193_at	ZNF441	zinc finger protein 441	chr19p13.2
1553218_a_at	ZNF512	zinc finger protein 512	chr2p23
1553227_s_at	BRWD1	bromodomain and WD repeat domain containing 1	chr21q22.2
1553244_at	FANCB	Fanconi anemia, complementation group B	chrXp22.2
1553252_a_at	BRWD3	bromodomain and WD repeat domain containing 3	chrXq21.1
1553269_at	---	---	---
1553274_a_at	SNRNP48	small nuclear ribonucleoprotein 48kDa (U11/U12)	chr6p24.3
1553292_s_at	SGK494	uncharacterized serine/threonine-protein kinase SgK494	chr17q11.2
1553304_at	LSM14B	LSM14B, SCD6 homolog B (S. cerevisiae)	chr20q13.33
1553348_a_at	NFX1	nuclear transcription factor, X-box binding 1	chr9p13.3
1553349_at	ARID2	AT rich interactive domain 2 (ARID, RFX-like)	chr12q12
1553369_at	FAM129C	family with sequence similarity 129, member C	chr19p13.11
1553380_at	PARP15	poly (ADP-ribose) polymerase family, member 15	chr3q21.1
1553510_s_at	RQCD1	RCD1 required for cell differentiation1 homolog (S. pombe)	chr2q35
1553528_a_at	TAF5	TAF5 RNA polymerase II, TATA box binding protein (TBP)-associated factor, 100kDa	chr10q24-q25.2
1553530_a_at	ITGB1	integrin, beta 1 (fibronectin receptor, beta polypeptide, antigen CD29 includes MDF2, MSK12)	chr10p11.2
1553551_s_at	ND2	MTND2	---
1553575_at	ND6	NADH dehydrogenase, subunit 6 (complex I)	---
1553587_a_at	POLE4	polymerase (DNA-directed), epsilon 4 (p12 subunit)	chr2p12
1553613_s_at	FOXC1	forkhead box C1	chr6p25
1553645_at	CCDC141	coiled-coil domain containing 141	chr2q31.2
1553677_a_at	TIPRL	TIP41, TOR signaling pathway regulator-like (S. cerevisiae)	chr1q23.2
1553678_a_at	ITGB1	integrin, beta 1 (fibronectin receptor, beta polypeptide, antigen CD29 includes MDF2, MSK12)	chr10p11.2
1553689_s_at	METTL6	methyltransferase like 6	chr3p25.1
1553693_s_at	CBR4	carbonyl reductase 4	chr4q32.3
1553696_s_at	ZNF569	zinc finger protein 569	chr19q13.12
1553703_at	ZNF791	zinc finger protein 791	chr19p13.2
1553704_x_at	ZNF791	zinc finger protein 791	chr19p13.2
1553706_at	HTRA4	HtrA serine peptidase 4	chr8p11.22
1553709_a_at	PRPF38A	PRP38 pre-mRNA processing factor 38 (yeast) domain containing A	chr1p32.3
1553715_s_at	FAM195A	family with sequence similarity 195, member A	chr16p13.3
1553718_at	ZNF548	zinc finger protein 548	chr19q13.43
1553719_s_at	ZNF548	zinc finger protein 548	chr19q13.43
1553743_at	FAM119A	family with sequence similarity 119, member A	chr2q33.3
1553749_at	FAM76B	family with sequence similarity 76, member B	chr11q21
1553750_a_at	FAM76B	family with sequence similarity 76, member B	chr11q21
1553801_a_at	C14orf126	chromosome 14 open reading frame 126	chr14q12
1553856_s_at	P2RY10	purinergic receptor P2Y, G-protein coupled, 10	chrXq21.1
1553906_s_at	FGD2	FYVE, RhoGEF and PH domain containing 2	chr6p21.2
1553928_at	ELMOD2	ELMO/CED-12 domain containing 2	chr4q31.1
1553956_at	ALS2CR4	amyotrophic lateral sclerosis 2 (juvenile) chromosome region, candidate 4	---
1553957_at	ZNF564	zinc finger protein 564	chr19p13.2
1553974_at	C22orf39	chromosome 22 open reading frame 39	chr22q11.21
1553976_a_at	DPCD	deleted in primary ciliary dyskinesia homolog (mouse)	chr10q24.32
1553984_s_at	DTYMK	deoxythymidylate kinase (thymidylate kinase)	chr2q37.3
1553987_at	C12orf47	chromosome 12 open reading frame 47	chr12q24.12
1553992_s_at	NBR2	neighbor of BRCA1 gene 2 (non-protein coding)	chr17q21
1553993_s_at	MED25	mediator complex subunit 25	chr19q13.3
1554001_at	TRIM37	tripartite motif-containing 37	chr17q23.2
1554007_at	---	---	---
1554014_at	CHD2	chromodomain helicase DNA binding protein 2	chr15q26
1554015_a_at	CHD2	chromodomain helicase DNA binding protein 2	chr15q26
1554016_a_at	C16orf57	chromosome 16 open reading frame 57	chr16q21
1554018_at	GPNMB	glycoprotein (transmembrane) nmb	chr7p15
1554019_s_at	CEP57L1	centrosomal protein 57kDa-like 1	chr6q21
1554020_at	BICD1	bicaudal D homolog 1 (Drosophila)	chr12p11.2-p11.1
1554029_a_at	TTC37	tetratricopeptide repeat domain 37	chr5q15
1554057_at	LOC645676	hypothetical LOC645676	chr1q22
1554068_s_at	C12orf66	chromosome 12 open reading frame 66	chr12q14.2
1554078_s_at	DNAJA3	DnaJ (Hsp40) homolog, subfamily A, member 3	chr16p13.3
1554080_at	RQCD1	RCD1 required for cell differentiation1 homolog (S. pombe)	chr2q35
1554082_a_at	NOL9	nucleolar protein 9	chr1p36.31
1554085_at	DDX51	DEAD (Asp-Glu-Ala-Asp) box polypeptide 51	chr12q24.33
1554089_s_at	SBDS /// SBDSP1	Shwachman-Bodian-Diamond syndrome /// Shwachman-Bodian-Diamond syndrome pseudogene 1	chr7q11.21 /// chr7q11.23
1554095_at	RBM33	RNA binding motif protein 33	chr7q36.3
1554096_a_at	RBM33	RNA binding motif protein 33	chr7q36.3
1554116_s_at	PARP11	poly (ADP-ribose) polymerase family, member 11	chr12p13.3
1554132_a_at	FAM190B	family with sequence similarity 190, member B	chr10q23.1
1554145_a_at	KLRAQ1	KLRAQ motif containing 1	chr2p16.3
1554148_a_at	SLC33A1	solute carrier family 33 (acetyl-CoA transporter), member 1	chr3q25.31
1554149_at	CLDND1	claudin domain containing 1	chr3q12.1
1554153_a_at	PHF21A	PHD finger protein 21A	chr11p11.2
1554154_at	GDAP2	ganglioside induced differentiation associated protein 2	chr1p12
1554155_at	MCPH1	microcephalin 1	chr8p23.1
1554168_a_at	SH3KBP1	SH3-domain kinase binding protein 1	chrXp22.1-p21.3
1554239_s_at	ZADH2	zinc binding alcohol dehydrogenase domain containing 2	chr18q22.3
1554240_a_at	ITGAL	integrin, alpha L (antigen CD11A (p180), lymphocyte function-associated antigen 1; alpha polypeptide)	chr16p11.2
1554242_a_at	COCH	coagulation factor C homolog, cochlin (Limulus polyphemus)	chr14q12-q13
1554245_x_at	ARL17A /// ARL17B	ADP-ribosylation factor-like 17A /// ADP-ribosylation factor-like 17B	chr17q21.31
1554249_a_at	ZNF638	zinc finger protein 638	chr2p13.1
1554250_s_at	TRIM73	tripartite motif-containing 73	chr7q11.23
1554251_at	HP1BP3	heterochromatin protein 1, binding protein 3	chr1p36.12
1554258_a_at	DNAJC5B	DnaJ (Hsp40) homolog, subfamily C, member 5 beta	chr8q13.1
1554260_a_at	FRYL	FRY-like	chr4p11
1554271_a_at	CENPL	centromere protein L	chr1q25.1
1554287_at	TRIM4	tripartite motif-containing 4	chr7q22-q31.1
1554306_at	ITPKB	inositol 1,4,5-trisphosphate 3-kinase B	chr1q42.13
1554334_a_at	DNAJA4	DnaJ (Hsp40) homolog, subfamily A, member 4	chr15q25.1
1554341_a_at	HELQ	helicase, POLQ-like	chr4q21.23
1554342_s_at	HELQ	helicase, POLQ-like	chr4q21.23
1554343_a_at	STAP1	signal transducing adaptor family member 1	chr4q13.2
1554345_a_at	GIN1	gypsy retrotransposon integrase 1	chr5q21.1
1554351_a_at	TIPRL	TIP41, TOR signaling pathway regulator-like (S. cerevisiae)	chr1q23.2
1554352_s_at	DENND4A	DENN/MADD domain containing 4A	chr15q22.31
1554365_a_at	PPP2R5C	protein phosphatase 2, regulatory subunit B', gamma	chr14q32.31
1554390_s_at	ACTR2	ARP2 actin-related protein 2 homolog (yeast)	chr2p14
1554406_a_at	CLEC7A	C-type lectin domain family 7, member A	chr12p13.2
1554411_at	CTNNB1	catenin (cadherin-associated protein), beta 1, 88kDa	chr3p21
1554413_s_at	RUNDC2B /// RUNDC2C	RUN domain containing 2B /// RUN domain containing 2C	chr16p11.2 /// chr16p12.2
1554414_a_at	OSGIN2	oxidative stress induced growth inhibitor family member 2	chr8q21
1554415_at	TAF5L	TAF5-like RNA polymerase II, p300/CBP-associated factor (PCAF)-associated factor, 65kDa	chr1q42.13
1554424_at	FIP1L1	FIP1 like 1 (S. cerevisiae)	chr4q12
1554433_a_at	ZNF146	zinc finger protein 146	chr19q13.1
1554447_at	NCRNA00183	non-protein coding RNA 183	chrXq13.2
1554450_s_at	MIER3	mesoderm induction early response 1, family member 3	chr5q11.2
1554452_a_at	C7orf68	chromosome 7 open reading frame 68	chr7q32.1
1554456_a_at	LINS	lines homolog (Drosophila)	chr15q26.3
1554462_a_at	DNAJB9	DnaJ (Hsp40) homolog, subfamily B, member 9	chr7q31|14q24.2-q24.3
1554464_a_at	CRTAP	cartilage associated protein	chr3p22.3
1554465_s_at	ZNF673 /// ZNF674	zinc finger family member 673 /// zinc finger protein 674	chrXp11.3
1554470_s_at	ZBTB44	zinc finger and BTB domain containing 44	chr11q24.3
1554472_a_at	PHF20L1	PHD finger protein 20-like 1	chr8q24.22
1554478_a_at	HEATR3	HEAT repeat containing 3	chr16q12.1
1554479_a_at	CARD8	caspase recruitment domain family, member 8	chr19q13.33
1554482_a_at	SAR1B	SAR1 homolog B (S. cerevisiae)	chr5q31.1
1554501_at	TSC22D4	TSC22 domain family, member 4	chr7p21-p15
1554512_a_at	CCDC123	coiled-coil domain containing 123	chr19q13.11
1554519_at	CD80	CD80 molecule	chr3q13.3-q21
1554539_a_at	RHOF	ras homolog gene family, member F (in filopodia)	chr12q24.31
1554544_a_at	MBP	myelin basic protein	chr18q23
1554555_a_at	SETD6	SET domain containing 6	chr16q21
1554556_a_at	ATP11B	ATPase, class VI, type 11B	chr3q27
1554557_at	ATP11B	ATPase, class VI, type 11B	chr3q27
1554572_a_at	SUV39H2	suppressor of variegation 3-9 homolog 2 (Drosophila)	chr10p13
1554575_a_at	BPNT1	3'(2'), 5'-bisphosphate nucleotidase 1	chr1q41
1554577_a_at	PSMD10	proteasome (prosome, macropain) 26S subunit, non-ATPase, 10	chrXq22.3
1554588_a_at	TTC30B	tetratricopeptide repeat domain 30B	chr2q31.2
1554595_at	SYMPK	symplekin	chr19q13.3
1554602_at	RBM8A	RNA binding motif protein 8A	chr1q12
1554606_at	CEP120	centrosomal protein 120kDa	chr5q23.2
1554608_at	TGOLN2	trans-golgi network protein 2	chr2p11.2
1554609_at	LOC100287896	Similar to cag	chr11q13.4
1554627_a_at	ASCC1	activating signal cointegrator 1 complex subunit 1	chr10pter-q25.3
1554628_at	ZNF57	zinc finger protein 57	chr19p13.3
1554636_at	---	---	---
1554638_at	ZFYVE16	zinc finger, FYVE domain containing 16	chr5q14
1554667_s_at	METTL8	methyltransferase like 8	chr2q31.1
1554670_at	GGA1	golgi-associated, gamma adaptin ear containing, ARF binding protein 1	chr22q13.31
1554676_at	SRGN	serglycin	chr10q22.1
1554690_a_at	TACC1	transforming, acidic coiled-coil containing protein 1	chr8p11.22
1554696_s_at	TYMS	thymidylate synthetase	chr18p11.32
1554726_at	ZNF655	zinc finger protein 655	chr7q22.1
1554741_s_at	FGF7 /// KGFLP1 /// KGFLP2	fibroblast growth factor 7 /// keratinocyte growth factor-like protein 1 /// keratinocyte growth factor-like protein 2	chr15q21.2 /// chr9p11.2 /// chr9p12
1554747_a_at	2002-09-01	septin 2	chr2q37
1554767_s_at	CRYZL1	crystallin, zeta (quinone reductase)-like 1	chr21q21.3
1554768_a_at	MAD2L1	MAD2 mitotic arrest deficient-like 1 (yeast)	chr4q27
1554769_at	ZNF785	zinc finger protein 785	chr16p11.2
1554770_x_at	ZNF785	zinc finger protein 785	chr16p11.2
1554794_a_at	UBE3C	ubiquitin protein ligase E3C	chr7q36.3
1554806_a_at	FBXO8	F-box protein 8	chr4q34.1
1554821_a_at	ZBED1	zinc finger, BED-type containing 1	chrXp22.33;Yp11
1554822_at	PHTF2	putative homeodomain transcription factor 2	chr7q11.23-q21
1554890_a_at	TIA1	TIA1 cytotoxic granule-associated RNA binding protein	chr2p13
1554894_a_at	PCBD2	pterin-4 alpha-carbinolamine dehydratase/dimerization cofactor of hepatocyte nuclear factor 1 alpha (TCF1) 2	chr5q31.1
1554899_s_at	FCER1G	Fc fragment of IgE, high affinity I, receptor for; gamma polypeptide	chr1q23
1554910_at	PRKD3	protein kinase D3	chr2p21
1554915_a_at	PDE12	phosphodiesterase 12	chr3p14.3
1554930_a_at	FUT8	fucosyltransferase 8 (alpha (1,6) fucosyltransferase)	chr14q24.3
1554948_at	---	---	---
1554963_at	---	---	---
1554966_a_at	FILIP1L	filamin A interacting protein 1-like	chr3q12.1
1555037_a_at	IDH1	isocitrate dehydrogenase 1 (NADP+), soluble	chr2q33.3
1555041_a_at	NAGA	N-acetylgalactosaminidase, alpha-	chr22q13-qter|22q11
1555058_a_at	LPGAT1	lysophosphatidylglycerol acyltransferase 1	chr1q32
1555105_a_at	MIER1	mesoderm induction early response 1 homolog (Xenopus laevis)	chr1p31.3
1555120_at	CD96	CD96 molecule	chr3q13.13-q13.2
1555167_s_at	NAMPT	nicotinamide phosphoribosyltransferase	chr7q22.3
1555193_a_at	ZNF277	zinc finger protein 277	chr7q31.1
1555226_s_at	C1orf43	chromosome 1 open reading frame 43	chr1q21.2
1555241_at	C8orf59	chromosome 8 open reading frame 59	chr8q21.2
1555247_a_at	FNIP1 /// RAPGEF6	folliculin interacting protein 1 /// Rap guanine nucleotide exchange factor (GEF) 6	chr5q23.3 /// chr5q31.1
1555274_a_at	EPT1	ethanolaminephosphotransferase 1 (CDP-ethanolamine-specific)	chr2p23.3
1555275_a_at	KLHL6	kelch-like 6 (Drosophila)	---
1555278_a_at	CKAP5	cytoskeleton associated protein 5	chr11p11.2
1555279_at	ARMC8	armadillo repeat containing 8	chr3q22.3
1555281_x_at	ARMC8	armadillo repeat containing 8	chr3q22.3
1555303_at	---	---	---
1555325_s_at	LOC100287515 /// ZNF26	zinc finger protein 26-like /// zinc finger protein 26	chr12q24.33
1555334_s_at	SLC30A5	solute carrier family 30 (zinc transporter), member 5	chr5q12.1
1555349_a_at	ITGB2	integrin, beta 2 (complement component 3 receptor 3 and 4 subunit)	chr21q22.3
1555351_s_at	PPHLN1	periphilin 1	chr12q12
1555355_a_at	ETS1	v-ets erythroblastosis virus E26 oncogene homolog 1 (avian)	chr11q23.3
1555372_at	BCL2L11	BCL2-like 11 (apoptosis facilitator)	chr2q13
1555388_s_at	SNX25	sorting nexin 25	chr4q35.1
1555392_at	LOC100128868	Testin-related protein TRG	chr7q31.2
1555419_a_at	ASAH1	N-acylsphingosine amidohydrolase (acid ceramidase) 1	chr8p22
1555427_s_at	SYNCRIP	synaptotagmin binding, cytoplasmic RNA interacting protein	chr6q14-q15
1555439_at	GTF3C3	general transcription factor IIIC, polypeptide 3, 102kDa	chr2q33.1
1555446_s_at	TRAPPC10	trafficking protein particle complex 10	chr21q22.3
1555461_at	---	---	---
1555465_at	MCOLN2	mucolipin 2	chr1p22
1555501_s_at	RSRC1	arginine/serine-rich coiled-coil 1	chr3q25.32
1555526_a_at	2006-09-01	septin 6	chrXq24
1555562_a_at	ZCCHC7	zinc finger, CCHC domain containing 7	chr9p13.2
1555579_s_at	PTPRM	protein tyrosine phosphatase, receptor type, M	chr18p11.2
1555618_s_at	SAE1	SUMO1 activating enzyme subunit 1	chr19q13.32
1555630_a_at	RAB34	RAB34, member RAS oncogene family	chr17q11.2
1555638_a_at	SAMSN1	SAM domain, SH3 domain and nuclear localization signals 1	chr21q11
1555653_at	HNRNPA3 /// HNRNPA3P1	heterogeneous nuclear ribonucleoprotein A3 /// heterogeneous nuclear ribonucleoprotein A3 pseudogene 1	chr10q11.21 /// chr2q31.2
1555679_a_at	RTN4IP1	reticulon 4 interacting protein 1	chr6q21
1555689_at	CD80	CD80 molecule	chr3q13.3-q21
1555691_a_at	KLRK1	killer cell lectin-like receptor subfamily K, member 1	chr12p13.2-p12.3
1555705_a_at	CMTM3	CKLF-like MARVEL transmembrane domain containing 3	chr16q21
1555728_a_at	MS4A4A	membrane-spanning 4-domains, subfamily A, member 4	chr11q12
1555730_a_at	CFL1	cofilin 1 (non-muscle)	chr11q13
1555736_a_at	AGTRAP	angiotensin II receptor-associated protein	chr1p36.22
1555745_a_at	LYZ	lysozyme	chr12q15
1555751_a_at	GEMIN7	gem (nuclear organelle) associated protein 7	chr19q13.32
1555756_a_at	CLEC7A	C-type lectin domain family 7, member A	chr12p13.2
1555758_a_at	CDKN3	cyclin-dependent kinase inhibitor 3	chr14q22
1555759_a_at	CCL5	chemokine (C-C motif) ligand 5	chr17q11.2-q12
1555760_a_at	RBM15	RNA binding motif protein 15	chr1p13
1555764_s_at	TIMM10	translocase of inner mitochondrial membrane 10 homolog (yeast)	chr11q12.1-q12.3
1555772_a_at	CDC25A	cell division cycle 25 homolog A (S. pombe)	chr3p21
1555778_a_at	POSTN	periostin, osteoblast specific factor	chr13q13.3
1555779_a_at	CD79A	CD79a molecule, immunoglobulin-associated alpha	chr19q13.2
1555780_a_at	RHEB	Ras homolog enriched in brain	chr7q36
1555785_a_at	XRN1	5'-3' exoribonuclease 1	chr3q23
1555793_a_at	ZFP82	zinc finger protein 82 homolog (mouse)	chr19q13.12
1555797_a_at	ARPC5	actin related protein 2/3 complex, subunit 5, 16kDa	chr1q25.3
1555803_a_at	C11orf57	chromosome 11 open reading frame 57	chr11q23.1
1555812_a_at	ARHGDIB	Rho GDP dissociation inhibitor (GDI) beta	chr12p12.3
1555814_a_at	RHOA	ras homolog gene family, member A	chr3p21.3
1555827_at	CCNL1	Cyclin L1	chr3q25.31
1555832_s_at	KLF6	Kruppel-like factor 6	chr10p15
1555833_a_at	IRGQ	immunity-related GTPase family, Q	chr19q13.31
1555836_at	POLR2B	Polymerase (RNA) II (DNA directed) polypeptide B, 140kDa	chr4q12
1555841_at	C9orf30	chromosome 9 open reading frame 30	chr9q31.1
1555845_at	---	---	---
1555846_a_at	---	---	---
1555847_a_at	LOC284454	hypothetical LOC284454	chr19p13.13
1555851_s_at	SEPW1	selenoprotein W, 1	chr19q13.3
1555852_at	LOC100507463	hypothetical LOC100507463	---
1555858_at	LOC440944	hypothetical LOC440944	chr3p25.3
1555860_x_at	LOC440944	hypothetical LOC440944	chr3p25.3
1555872_a_at	LOC728903 /// MGC21881	hypothetical LOC728903 /// hypothetical locus MGC21881	chr9p11.2 /// chr9q21.11
1555874_x_at	MGC21881	hypothetical locus MGC21881	chr9q21.11
1555886_at	PDSS2	prenyl (decaprenyl) diphosphate synthase, subunit 2	chr6q21
1555888_at	UBR5	Ubiquitin protein ligase E3 component n-recognin 5	chr8q22
1555889_a_at	CRTAP	cartilage associated protein	chr3p22.3
1555892_s_at	LOC253039	hypothetical LOC253039	chr9q33.2
1555900_at	---	---	---
1555905_a_at	C3orf23	chromosome 3 open reading frame 23	chr3p21.31
1555906_s_at	C3orf23	chromosome 3 open reading frame 23	chr3p21.31
1555910_at	PTCD2	pentatricopeptide repeat domain 2	chr5q13.2
1555913_at	GON4L	gon-4-like (C. elegans)	chr1q22
1555920_at	CBX3	Chromobox homolog 3 (HP1 gamma homolog, Drosophila)	chr7p15.2
1555938_x_at	VIM	vimentin	chr10p13
1555950_a_at	CD55	CD55 molecule, decay accelerating factor for complement (Cromer blood group)	chr1q32
1555960_at	HINT1	histidine triad nucleotide binding protein 1	chr5q31.2
1555963_x_at	B3GNT7	UDP-GlcNAc:betaGal beta-1,3-N-acetylglucosaminyltransferase 7	chr2q37.1
1555967_at	---	---	---
1555971_s_at	FBXO28	F-box protein 28	chr1q42.11
1555974_a_at	---	---	---
1555976_s_at	---	---	---
1555989_at	---	---	---
1555996_s_at	EIF4A2	eukaryotic translation initiation factor 4A2	chr3q28
1556006_s_at	CSNK1A1	Casein kinase 1, alpha 1	chr5q32
1556007_s_at	---	---	---
1556009_at	PEX13	peroxisomal biogenesis factor 13	chr2p16.1
1556021_at	---	---	---
1556035_s_at	ZNF207	zinc finger protein 207	chr17q11.2
1556047_s_at	MAGEE1	melanoma antigen family E, 1	chrXq13.3
1556049_at	RTN4	reticulon 4	chr2p16.3
1556051_a_at	BICD1	bicaudal D homolog 1 (Drosophila)	chr12p11.2-p11.1
1556053_at	DNAJC7	DnaJ (Hsp40) homolog, subfamily C, member 7	chr17q11.2
1556054_at	---	---	---
1556055_at	---	---	---
1556059_s_at	SPEN	spen homolog, transcriptional regulator (Drosophila)	chr1p36
1556061_at	RPP30	ribonuclease P/MRP 30kDa subunit	chr10q23.31
1556064_at	LOC284926	hypothetical protein LOC284926	chr22q13.31
1556072_at	C22orf37	chromosome 22 open reading frame 37	chr22q11.21
1556088_at	RPAIN	RPA interacting protein	chr17p13.2
1556102_x_at	LOC389906	hypothetical LOC389906	chrXp22.33
1556121_at	NAP1L1	nucleosome assembly protein 1-like 1	chr12q21.2
1556126_s_at	GPATCH2	G patch domain containing 2	chr1q41
1556180_at	LOC729678	hypothetical LOC729678	chr5q35.3
1556183_at	ANKRD36BP2	ankyrin repeat domain 36B pseudogene 2	chr2p11.2
1556186_s_at	KIAA0090	KIAA0090	chr1p36.13
1556203_a_at	SRGAP2	SLIT-ROBO Rho GTPase activating protein 2	chr1q32.1
1556226_at	---	---	---
1556228_a_at	VCPIP1	valosin containing protein (p97)/p47 complex interacting protein 1	chr8q13
1556242_a_at	LOC100310756	hypothetical LOC100310756	chr8q24.3
1556261_a_at	---	---	---
1556277_a_at	---	---	---
1556283_s_at	FGFR1OP2	FGFR1 oncogene partner 2	chr12p11.23
1556285_s_at	PPA2	pyrophosphatase (inorganic) 2	chr4q25
1556306_at	---	---	---
1556314_a_at	---	---	---
1556332_at	---	---	---
1556336_at	RBMX	RNA binding motif protein, X-linked	chrXq26.3
1556338_at	---	---	---
1556339_a_at	---	---	---
1556345_s_at	---	---	---
1556347_at	---	---	---
1556348_at	HEATR1	HEAT repeat containing 1	chr1q43
1556352_at	---	---	---
1556373_a_at	---	---	---
1556389_at	CNPY3	canopy 3 homolog (zebrafish)	chr6pter-p12.1
1556416_s_at	---	---	---
1556432_at	---	---	---
1556451_at	---	---	---
1556461_at	---	---	---
1556462_a_at	---	---	---
1556493_a_at	KDM4C	lysine (K)-specific demethylase 4C	chr9p24.1
1556499_s_at	COL1A1	collagen, type I, alpha 1	chr17q21.33
1556527_a_at	---	---	---
1556543_at	---	---	---
1556568_a_at	---	---	---
1556595_at	---	---	---
1556597_a_at	LOC284513	hypothetical protein LOC284513	chr1p36.13
1556601_a_at	SPATA13	Spermatogenesis associated 13	chr13q12.12
1556613_s_at	DPY19L4	dpy-19-like 4 (C. elegans)	chr8q22.1
1556643_at	FAM125A	Family with sequence similarity 125, member A	chr19p13.11
1556646_at	---	---	---
1556657_at	---	---	---
1556658_a_at	---	---	---
1556672_a_at	RBM6	RNA binding motif protein 6	chr3p21.3
1556678_a_at	---	---	---
1556690_s_at	---	---	---
1556698_a_at	GPRIN3	GPRIN family member 3	chr4q22.1
1556728_at	---	---	---
1556732_at	EML4	Echinoderm microtubule associated protein like 4	chr2p22-p21
1556743_at	---	---	---
1556744_a_at	---	---	---
1556812_a_at	---	---	---
1556818_at	---	---	---
1556820_a_at	DLEU2	deleted in lymphocytic leukemia 2 (non-protein coding)	chr13q14.3
1556821_x_at	DLEU2	deleted in lymphocytic leukemia 2 (non-protein coding)	chr13q14.3
1556849_at	---	---	---
1556950_s_at	SERPINB6	serpin peptidase inhibitor, clade B (ovalbumin), member 6	chr6p25
1557036_at	ZBTB1	Zinc finger and BTB domain containing 1	chr14q23.3
1557051_s_at	---	---	---
1557055_s_at	LOC643837	hypothetical LOC643837	chr1p36.33
1557065_at	YLPM1	YLP motif containing 1	chr14q24.3
1557066_at	LUC7L	LUC7-like (S. cerevisiae)	chr16p13.3
1557067_s_at	LUC7L	LUC7-like (S. cerevisiae)	chr16p13.3
1557071_s_at	NUB1	negative regulator of ubiquitin-like proteins 1	chr7q36
1557073_s_at	TTBK2	Tau tubulin kinase 2	chr15q15.2
1557081_at	RBM25	RNA binding motif protein 25	chr14q24.3
1557100_s_at	HECTD1	HECT domain containing 1	chr14q12
1557116_at	APOL6	apolipoprotein L, 6	chr22q12.3
1557117_at	---	---	---
1557118_a_at	---	---	---
1557121_s_at	LOC100289294	Hypothetical protein LOC100289294	chr17q23.1
1557129_a_at	FAM111B	family with sequence similarity 111, member B	chr11q12.1
1557145_at	STK38	Serine/threonine kinase 38	chr6p21
1557164_a_at	---	---	---
1557166_at	PDCD4	programmed cell death 4 (neoplastic transformation inhibitor)	chr10q24
1557170_at	NEK8	NIMA (never in mitosis gene a)- related kinase 8	chr17q11.1
1557172_x_at	NEK8	NIMA (never in mitosis gene a)- related kinase 8	chr17q11.1
1557174_a_at	---	---	---
1557192_at	---	---	---
1557193_at	---	---	---
1557222_at	---	---	---
1557227_s_at	TPR	translocated promoter region (to activated MET oncogene)	chr1q25
1557236_at	APOL6	apolipoprotein L, 6	chr22q12.3
1557238_s_at	---	---	---
1557239_at	BBX	bobby sox homolog (Drosophila)	chr3q13.1
1557240_a_at	---	---	---
1557242_at	---	---	---
1557260_a_at	ZNF382	zinc finger protein 382	chr19q13.12
1557267_s_at	LOC284952	hypothetical protein LOC284952	chr2p24.2
1557270_at	---	---	---
1557278_s_at	TNPO1	Transportin 1	chr5q13.2
1557293_at	LOC440993	hypothetical LOC440993	chr3q29
1557300_s_at	---	---	---
1557302_at	ZNF585B	zinc finger protein 585B	chr19q13.12
1557305_at	TACC1	Transforming, acidic coiled-coil containing protein 1	chr8p11.22
1557331_at	POLR1B	polymerase (RNA) I polypeptide B, 128kDa	chr2q13
1557350_at	G3BP1	GTPase activating protein (SH3 domain) binding protein 1	chr5q33.1
1557353_at	---	---	---
1557360_at	LRPPRC	leucine-rich PPR-motif containing	chr2p21
1557370_s_at	MYCBP2	MYC binding protein 2	chr13q22
1557383_a_at	---	---	---
1557384_at	ZNF131	Zinc finger protein 131	chr5p12-p11
1557385_at	FAM161A	family with sequence similarity 161, member A	chr2p15
1557411_s_at	SLC25A43	solute carrier family 25, member 43	chrXq24
1557418_at	ACSL4	Acyl-CoA synthetase long-chain family member 4	chrXq22.3-q23
1557419_a_at	ACSL4	Acyl-CoA synthetase long-chain family member 4	chrXq22.3-q23
1557437_a_at	---	---	---
1557455_s_at	MOSPD1	motile sperm domain containing 1	chrXq26.3
1557459_at	---	---	---
1557487_at	---	---	---
1557504_at	---	---	---
1557505_a_at	---	---	---
1557522_x_at	---	---	---
1557538_at	---	---	---
1557543_at	---	---	---
1557551_at	---	---	---
1557586_s_at	ATP6V1H	ATPase, H+ transporting, lysosomal 50/57kDa, V1 subunit H	chr8q11.2
1557632_at	---	---	---
1557675_at	RAF1	V-raf-1 murine leukemia viral oncogene homolog 1	chr3p25
1557688_at	---	---	---
1557706_at	ZHX2	zinc fingers and homeoboxes 2	chr8q24.13
1557707_at	---	---	---
1557718_at	PPP2R5C	protein phosphatase 2, regulatory subunit B', gamma	chr14q32.31
1557737_s_at	NKTR	natural killer-tumor recognition sequence	chr3p23-p21
1557738_at	---	---	---
1557749_at	EHBP1L1	EH domain binding protein 1-like 1	chr11q13.1
1557751_at	---	---	---
1557780_at	---	---	---
1557797_a_at	---	---	---
1557804_at	---	---	---
1557805_at	---	---	---
1557810_at	---	---	---
1557813_at	---	---	---
1557814_a_at	---	---	---
1557828_a_at	C5orf28	Chromosome 5 open reading frame 28	chr5p12
1557830_at	---	---	---
1557895_at	FLJ35934	FLJ35934	chr17p11.2
1557905_s_at	CD44	CD44 molecule (Indian blood group)	chr11p13
1557910_at	HSP90AB1	heat shock protein 90kDa alpha (cytosolic), class B member 1	chr6p12
1557915_s_at	GSTO1	glutathione S-transferase omega 1	chr10q25.1
1557945_at	TCTE3	T-complex-associated-testis-expressed 3	chr6q27
1557953_at	ZKSCAN1	zinc finger with KRAB and SCAN domains 1	chr7q22
1557954_at	TXLNG	taxilin gamma	chrXp22.2
1557961_s_at	LOC100127983	hypothetical protein LOC100127983	chr8q21.3
1557965_at	MTERFD2	MTERF domain containing 2	chr2q37.3
1557966_x_at	MTERFD2	MTERF domain containing 2	chr2q37.3
1557984_s_at	RPAP3	RNA polymerase II associated protein 3	chr12q13.11
1557985_s_at	CEP78	centrosomal protein 78kDa	chr9q21.2
1557987_at	---	---	---
1557996_at	LOC100132832	postmeiotic segregation increased 2-like 5-like	chr7q11.23
1558002_at	STRAP	Serine/threonine kinase receptor associated protein	chr12p12.3
1558014_s_at	FAR1	fatty acyl CoA reductase 1	chr11p15.2
1558015_s_at	ACTR2	ARP2 actin-related protein 2 homolog (yeast)	chr2p14
1558017_s_at	---	---	---
1558027_s_at	PRKAB2	protein kinase, AMP-activated, beta 2 non-catalytic subunit	chr1q21.1
1558028_x_at	LOC647979	hypothetical LOC647979	chr20q11.23
1558034_s_at	CP	ceruloplasmin (ferroxidase)	chr3q23-q25
1558048_x_at	---	---	---
1558075_at	LOC339047	Hypothetical protein LOC339047	chr16p13.11
1558078_at	---	---	---
1558080_s_at	DNAJC3	DnaJ (Hsp40) homolog, subfamily C, member 3	chr13q32.1
1558093_s_at	MATR3	matrin 3	chr5q31.2
1558094_s_at	C3orf19	chromosome 3 open reading frame 19	chr3p25.1
1558105_a_at	---	---	---
1558111_at	MBNL1	muscleblind-like (Drosophila)	chr3q25
1558116_x_at	RECK	reversion-inducing-cysteine-rich protein with kazal motifs	chr9p13.3
1558143_a_at	BCL2L11	BCL2-like 11 (apoptosis facilitator)	chr2q13
1558152_at	LOC100131262	hypothetical LOC100131262	---
1558173_a_at	LUZP1	leucine zipper protein 1	chr1p36
1558185_at	CLLU1	chronic lymphocytic leukemia up-regulated 1	chr12q22
1558186_s_at	CLLU1	chronic lymphocytic leukemia up-regulated 1	chr12q22
1558217_at	SLFN13	schlafen family member 13	chr17q12
1558220_at	MUC20	Mucin 20, cell surface associated	chr3q29
1558236_at	---	---	---
1558237_x_at	---	---	---
1558249_s_at	STX16	syntaxin 16	chr20q13.32
1558250_s_at	---	---	---
1558251_a_at	ZNF587	zinc finger protein 587	chr19q13.43
1558253_x_at	ZNF587	zinc finger protein 587	chr19q13.43
1558254_s_at	SRPK2	SRSF protein kinase 2	chr7q22-q31.1
1558279_a_at	KDSR	3-ketodihydrosphingosine reductase	chr18q21.3
1558290_a_at	PVT1	Pvt1 oncogene (non-protein coding)	chr8q24
1558292_s_at	PIGW	phosphatidylinositol glycan anchor biosynthesis, class W	chr17q12
1558345_a_at	LOC439911	hypothetical LOC439911	chr10q11.21
1558346_at	COX17	COX17 cytochrome c oxidase assembly homolog (S. cerevisiae)	chr3q13.33
1558397_at	---	---	---
1558409_at	---	---	---
1558410_s_at	---	---	---
1558426_x_at	ORAI2	ORAI calcium release-activated calcium modulator 2	chr7q22.1
1558459_s_at	LOC401320	Hypothetical LOC401320	chr7p15.1
1558466_at	UGGT2	UDP-glucose glycoprotein glucosyltransferase 2	chr13q32.1
1558474_at	---	---	---
1558486_at	ZNF493	zinc finger protein 493	chr19p12
1558487_a_at	TMED4	transmembrane emp24 protein transport domain containing 4	chr7p13
1558508_a_at	C1orf53	chromosome 1 open reading frame 53	chr1q31.3
1558512_at	---	---	---
1558515_at	NCRNA00182	non-protein coding RNA 182	chrXq13.2
1558517_s_at	LRRC8C	leucine rich repeat containing 8 family, member C	chr1p22.2
1558527_at	LOC100132707	hypothetical LOC100132707	chr7q36.2
1558549_s_at	VNN1	vanin 1	chr6q23-q24
1558560_s_at	BLZF1	basic leucine zipper nuclear factor 1	chr1q24
1558569_at	LOC100131541	Hypothetical LOC100131541	chr11q21
1558605_at	---	---	---
1558620_at	ZNF621	zinc finger protein 621	chr3p22.1
1558624_at	---	---	---
1558626_at	LOC100287696	Similar to ring finger protein 181	chr11q24.2
1558662_s_at	BANK1	B-cell scaffold protein with ankyrin repeats 1	chr4q24
1558678_s_at	MALAT1	metastasis associated lung adenocarcinoma transcript 1 (non-protein coding)	chr11q13.1
1558686_at	---	---	---
1558692_at	C1orf85	chromosome 1 open reading frame 85	chr1q22
1558710_at	---	---	---
1558714_at	---	---	---
1558732_at	MAP4K4	mitogen-activated protein kinase kinase kinase kinase 4	chr2q11.2-q12
1558739_at	---	---	---
1558740_s_at	---	---	---
1558742_at	---	---	---
1558747_at	SMCHD1	structural maintenance of chromosomes flexible hinge domain containing 1	chr18p11.32
1558750_a_at	LOC100288693	Hypothetical protein LOC100288693	chr15q13.2
1558755_x_at	ZNF763	zinc finger protein 763	chr19p13.2
1558761_a_at	FAM120AOS	family with sequence similarity 120A opposite strand	chr9q22.31
1558802_at	---	---	---
1558822_at	---	---	---
1558827_a_at	ZNF831	zinc finger protein 831	chr20q13.32
1558831_x_at	---	---	---
1558842_at	---	---	---
1558854_a_at	---	---	---
1558882_at	LOC401233	HIV-1 Tat specific factor 1 pseudogene	chr6p25.2
1558922_at	---	---	---
1558924_s_at	CLIP1	CAP-GLY domain containing linker protein 1	chr12q24.3
1558938_at	---	---	---
1558953_s_at	CEP164	centrosomal protein 164kDa	chr11q23.3
1558957_s_at	---	---	---
1558965_at	PHF21A	PHD finger protein 21A	chr11p11.2
1558971_at	THEMIS	thymocyte selection associated	chr6q22.33
1558972_s_at	THEMIS	thymocyte selection associated	chr6q22.33
1558996_at	FOXP1	forkhead box P1	chr3p14.1
1559006_at	---	---	---
1559020_a_at	---	---	---
1559025_at	2009-09-01	septin 9	chr17q25
1559034_at	SIRPB2	signal-regulatory protein beta 2	chr20p13
1559035_a_at	---	---	---
1559037_a_at	---	---	---
1559038_at	2002-09-01	septin 2	chr2q37
1559044_at	EXOSC1	exosome component 1	chr10q24
1559051_s_at	C6orf150	chromosome 6 open reading frame 150	chr6q13
1559052_s_at	PAK2	p21 protein (Cdc42/Rac)-activated kinase 2	chr3q29
1559054_a_at	---	---	---
1559064_at	NUP153	nucleoporin 153kDa	chr6p22.3
1559067_a_at	---	---	---
1559078_at	BCL11A	B-cell CLL/lymphoma 11A (zinc finger protein)	chr2p16.1
1559094_at	FBXO9	F-box protein 9	chr6p12.3-p11.2
1559096_x_at	FBXO9	F-box protein 9	chr6p12.3-p11.2
1559101_at	FYN	FYN oncogene related to SRC, FGR, YES	chr6q21
1559128_at	HSDL2	hydroxysteroid dehydrogenase like 2	chr9q32
1559156_at	---	---	---
1559174_at	RAB6A	RAB6A, member RAS oncogene family	chr11q13.3
1559190_s_at	RDH13	retinol dehydrogenase 13 (all-trans/9-cis)	chr19q13.42
1559201_a_at	---	---	---
1559203_s_at	KRAS	v-Ki-ras2 Kirsten rat sarcoma viral oncogene homolog	chr12p12.1
1559214_at	---	---	---
1559227_s_at	VHL	von Hippel-Lindau tumor suppressor	chr3p25.3
1559232_a_at	---	---	---
1559259_at	---	---	---
1559263_s_at	PPIL4 /// ZC3H12D	peptidylprolyl isomerase (cyclophilin)-like 4 /// zinc finger CCCH-type containing 12D	chr6q25.1
1559332_at	---	---	---
1559391_s_at	---	---	---
1559399_s_at	ZCCHC10	zinc finger, CCHC domain containing 10	chr5q31.1
1559401_a_at	---	---	---
1559413_at	TCP11L2	t-complex 11 (mouse)-like 2	chr12q23.3
1559425_at	---	---	---
1559436_x_at	---	---	---
1559455_at	---	---	---
1559467_at	---	---	---
1559479_at	PI4K2B	Phosphatidylinositol 4-kinase type 2 beta	chr4p15.2
1559490_at	LRCH3	leucine-rich repeats and calponin homology (CH) domain containing 3	chr3q29
1559496_at	PPA2	pyrophosphatase (inorganic) 2	chr4q25
1559528_at	LOC100129917	hypothetical LOC100129917	chr4p16.3
1559529_at	PTK2	PTK2 protein tyrosine kinase 2	chr8q24.3
1559584_a_at	C16orf54	chromosome 16 open reading frame 54	chr16p11.2
1559591_s_at	CHDH	choline dehydrogenase	chr3p21.1
1559618_at	LOC100129447	hypothetical protein LOC100129447	chr12q24.13
1559663_at	---	---	---
1559691_at	---	---	---
1559776_at	---	---	---
1559822_s_at	MTDH	metadherin	chr8q22.1
1559881_s_at	ZNF12	zinc finger protein 12	chr7p22.1
1559882_at	SAMHD1	SAM domain and HD domain 1	chr20pter-q12
1559895_x_at	---	---	---
1559942_at	MDFIC	MyoD family inhibitor domain containing	chr7q31.1-q31.2
1559946_s_at	RUVBL2	RuvB-like 2 (E. coli)	chr19q13.3
1559960_x_at	SYCE1L	synaptonemal complex central element protein 1-like	chr16q23.1
1559964_at	FLJ38717	FLJ38717 protein	chr6p21.1
1559993_at	SFXN3	Sideroflexin 3	chr10q24.31
1560031_at	FRMD4A	FERM domain containing 4A	chr10p13
1560060_s_at	VPS37C	vacuolar protein sorting 37 homolog C (S. cerevisiae)	chr11q12.2
1560071_a_at	---	---	---
1560089_at	LOC100289019	hypothetical LOC100289019	chr9q34.11
1560128_x_at	C5orf56	Chromosome 5 open reading frame 56	chr5q31.1
1560133_at	GIGYF2	GRB10 interacting GYF protein 2	chr2q37.1
1560145_at	MKLN1	Muskelin 1, intracellular mediator containing kelch motifs	chr7q32
1560156_at	---	---	---
1560199_x_at	LOC728153	similar to FAM133B protein	chr5q12.1
1560222_at	---	---	---
1560271_at	---	---	---
1560297_at	---	---	---
1560339_s_at	NAP1L4	nucleosome assembly protein 1-like 4	chr11p15.5
1560342_at	---	---	---
1560386_at	---	---	---
1560396_at	KLHL6	kelch-like 6 (Drosophila)	---
1560397_s_at	KLHL6	kelch-like 6 (Drosophila)	---
1560443_at	---	---	---
1560622_at	---	---	---
1560659_at	---	---	---
1560661_x_at	---	---	---
1560680_at	---	---	---
1560706_at	---	---	---
1560741_at	SNRPN	small nuclear ribonucleoprotein polypeptide N	chr15q11.2
1560754_at	CMTM7	CKLF-like MARVEL transmembrane domain containing 7	chr3p22.3
1560762_at	LOC285972	hypothetical LOC285972	chr7q36.1
1560775_at	---	---	---
1560798_at	---	---	---
1560916_a_at	DPY19L1	dpy-19-like 1 (C. elegans)	chr7p14.3-p14.2
1560926_at	---	---	---
1561079_at	ANKRD28	ankyrin repeat domain 28	chr3p25.1
1561139_at	---	---	---
1561166_a_at	---	---	---
1561167_at	---	---	---
1561195_at	---	---	---
1561206_at	KLHL8	kelch-like 8 (Drosophila)	chr4q22.1
1561346_at	---	---	---
1561631_at	---	---	---
1561640_at	---	---	---
1561654_at	---	---	---
1561720_at	RECQL5	RecQ protein-like 5	chr17q25
1561760_s_at	LOC645513	Hypothetical LOC645513	chr4q26
1561763_at	---	---	---
1561884_at	CEPT1	choline/ethanolamine phosphotransferase 1	chr1p13.3
1561973_at	SMARCC2	SWI/SNF related, matrix associated, actin dependent regulator of chromatin, subfamily c, member 2	chr12q13.2
1562031_at	JAK2	Janus kinase 2	chr9p24
1562056_at	---	---	---
1562062_at	KIAA1245 /// NBPF1 /// NBPF10 /// NBPF11 /// NBPF12 /// NBPF24 /// NBPF8 /// NBPF9	KIAA1245 /// neuroblastoma breakpoint family, member 1 /// neuroblastoma breakpoint family, member 10 /// neuroblastoma breakpoint family, member 11 /// neuroblastoma breakpoint family, member 12 /// neuroblastoma breakpoint family, member 24 /// neuroblastoma breakpoint family, member 8 /// neuroblastoma breakpoint family, member 9	chr1p36.13 /// chr1q21.1 /// chr1q21.2
1562063_x_at	KIAA1245 /// NBPF1 /// NBPF10 /// NBPF11 /// NBPF12 /// NBPF24 /// NBPF8 /// NBPF9	KIAA1245 /// neuroblastoma breakpoint family, member 1 /// neuroblastoma breakpoint family, member 10 /// neuroblastoma breakpoint family, member 11 /// neuroblastoma breakpoint family, member 12 /// neuroblastoma breakpoint family, member 24 /// neuroblastoma breakpoint family, member 8 /// neuroblastoma breakpoint family, member 9	chr1p36.13 /// chr1q21.1 /// chr1q21.2
1562110_at	---	---	---
1562194_at	---	---	---
1562236_at	MYST4	MYST histone acetyltransferase (monocytic leukemia) 4	chr10q22.2
1562280_at	---	---	---
1562474_at	---	---	---
1562481_at	---	---	---
1562529_s_at	---	---	---
1562544_at	---	---	---
1562612_at	---	---	---
1562848_at	---	---	---
1562898_at	---	---	---
1562957_at	---	---	---
1563051_at	OSBP	oxysterol binding protein	chr11q12-q13
1563075_s_at	---	---	---
1563076_x_at	---	---	---
1563080_at	---	---	---
1563088_a_at	LOC284837	hypothetical LOC284837	chr21q22.3
1563111_a_at	PIGX	phosphatidylinositol glycan anchor biosynthesis, class X	chr3q29
1563130_a_at	---	---	---
1563229_at	DLEU2	deleted in lymphocytic leukemia 2 (non-protein coding)	chr13q14.3
1563259_at	---	---	---
1563315_s_at	ERICH1	glutamate-rich 1	chr8p23.3
1563320_at	---	---	---
1563321_s_at	MLLT10	myeloid/lymphoid or mixed-lineage leukemia (trithorax homolog, Drosophila); translocated to, 10	chr10p12
1563357_at	---	---	---
1563364_at	---	---	---
1563469_at	---	---	---
1563473_at	---	---	---
1563497_at	USP25	ubiquitin specific peptidase 25	chr21q11.2
1563498_s_at	SLC25A45	solute carrier family 25, member 45	chr11q13.1
1563509_at	---	---	---
1563629_a_at	---	---	---
1563674_at	FCRL2	Fc receptor-like 2	chr1q21
1563947_a_at	ERC1	ELKS/RAB6-interacting/CAST family member 1	chr12p13.3
1564063_a_at	ATP11B	ATPase, class VI, type 11B	chr3q27
1564064_a_at	ATP11B	ATPase, class VI, type 11B	chr3q27
1564077_at	---	---	---
1564093_at	NEK1	NIMA (never in mitosis gene a)-related kinase 1	chr4q33
1564164_at	DENND1B	DENN/MADD domain containing 1B	chr1q31.3
1564207_at	FLJ35390	hypothetical LOC255031	chr7p13
1564310_a_at	PARP15	poly (ADP-ribose) polymerase family, member 15	chr3q21.1
1564378_a_at	---	---	---
1564381_s_at	LOC100505876	hypothetical LOC100505876	---
1564494_s_at	P4HB	prolyl 4-hydroxylase, beta polypeptide	chr17q25
1564520_s_at	PRMT5	protein arginine methyltransferase 5	chr14q11.2
1564521_x_at	PRMT5	protein arginine methyltransferase 5	chr14q11.2
1564656_at	---	---	---
1564733_at	---	---	---
1564773_x_at	---	---	---
1565162_s_at	MGST1	microsomal glutathione S-transferase 1	chr12p12.3-p12.1
1565269_s_at	ATF1	activating transcription factor 1	chr12q13
1565436_s_at	MLL	myeloid/lymphoid or mixed-lineage leukemia (trithorax homolog, Drosophila)	chr11q23
1565544_at	RNF141	ring finger protein 141	chr11p15.4
1565566_a_at	---	---	---
1565567_at	---	---	---
1565595_at	---	---	---
1565598_at	---	---	---
1565620_at	AGAP4	ArfGAP with GTPase domain, ankyrin repeat and PH domain 4	chr10q11.22
1565628_at	---	---	---
1565651_at	ARF1	ADP-ribosylation factor 1	chr1q42
1565689_at	---	---	---
1565692_at	---	---	---
1565703_at	SMAD4	SMAD family member 4	chr18q21.1
1565705_x_at	---	---	---
1565706_at	---	---	---
1565717_s_at	FUS	fused in sarcoma	chr16p11.2
1565762_at	---	---	---
1565786_x_at	FLJ45482	hypothetical LOC645566	---
1565823_at	2007-09-01	Septin 7	chr7p14.3-p14.1
1565868_at	CD44	CD44 molecule (Indian blood group)	chr11p13
1565886_at	---	---	---
1565889_at	---	---	---
1565951_s_at	CHML	choroideremia-like (Rab escort protein 2)	chr1q42-qter
1565975_at	---	---	---
1565976_at	---	---	---
1566079_at	RPS16P5	ribosomal protein S16 pseudogene 5	chr6p12.1
1566084_at	---	---	---
1566191_at	SUZ12	Suppressor of zeste 12 homolog (Drosophila)	chr17q11.2
1566257_at	---	---	---
1566303_s_at	PPP1R11	protein phosphatase 1, regulatory (inhibitor) subunit 11	chr6p21.3
1566342_at	SOD2	Superoxide dismutase 2, mitochondrial	chr6q25.3
1566428_at	---	---	---
1566446_at	---	---	---
1566509_s_at	FBXO9	F-box protein 9	chr6p12.3-p11.2
1566518_at	---	---	---
1566603_s_at	RPUSD3	RNA pseudouridylate synthase domain containing 3	chr3p25.3
1566785_x_at	NSF	N-ethylmaleimide-sensitive factor	chr17q21
1566825_at	---	---	---
1566880_at	---	---	---
1567014_s_at	CSNK2A1 /// NFE2L2	casein kinase 2, alpha 1 polypeptide /// nuclear factor (erythroid-derived 2)-like 2	chr20p13 /// chr2q31
1567044_s_at	---	---	---
1567107_s_at	TPM4	tropomyosin 4	chr19p13.1
1567213_at	PNN	pinin, desmosome associated protein	chr14q21.1
1568592_at	TRIM69	tripartite motif-containing 69	chr15q21.1
1568594_s_at	TRIM52	tripartite motif-containing 52	chr5q35.3
1568609_s_at	FAM91A2 /// FLJ39739 /// LOC100286793 /// LOC728855 /// LOC728875	family with sequence similarity 91, member A2 /// hypothetical FLJ39739 /// hypothetical LOC100286793 /// hypothetical LOC728855 /// hypothetical LOC728875	chr1q21.1
1568618_a_at	GALNT1	UDP-N-acetyl-alpha-D-galactosamine:polypeptide N-acetylgalactosaminyltransferase 1 (GalNAc-T1)	chr18q12.1
1568619_s_at	ITPRIPL2	inositol 1,4,5-triphosphate receptor interacting protein-like 2	chr16p12.3
1568658_at	C2orf74	chromosome 2 open reading frame 74	chr2p15
1568678_s_at	FGFR1OP	FGFR1 oncogene partner	chr6q27
1568680_s_at	YTHDC2	YTH domain containing 2	chr5q22.2
1568702_a_at	PAAF1	proteasomal ATPase-associated factor 1	chr11q13.4
1568751_at	RGS13	regulator of G-protein signaling 13	chr1q31.2
1568752_s_at	RGS13	regulator of G-protein signaling 13	chr1q31.2
1568763_s_at	LOC728613 /// PDCD6	programmed cell death 6 pseudogene /// programmed cell death 6	chr5p15.33
1568764_x_at	LOC100507153 /// LOC728613 /// PDCD6	hypothetical LOC100507153 /// programmed cell death 6 pseudogene /// programmed cell death 6	chr5p15.33
1568780_at	---	---	---
1568815_a_at	DDX50	DEAD (Asp-Glu-Ala-Asp) box polypeptide 50	chr10q22.1
1568834_s_at	CCDC90B	coiled-coil domain containing 90B	chr11q14.1
1568857_a_at	NBR1	Neighbor of BRCA1 gene 1	chr17q21.31
1568865_at	FNTB	Farnesyltransferase, CAAX box, beta	chr14q23-q24
1568877_a_at	ACBD5	acyl-CoA binding domain containing 5	chr10p12.1
1568943_at	INPP5D	inositol polyphosphate-5-phosphatase, 145kDa	chr2q37.1
1568955_at	SRGAP2P1	SLIT-ROBO Rho GTPase activating protein 2 pseudogene 1	chr1p11.2
1568957_x_at	SRGAP2P1	SLIT-ROBO Rho GTPase activating protein 2 pseudogene 1	chr1p11.2
1568964_x_at	SPN	sialophorin	chr16p11.2
1568983_a_at	---	---	---
1569003_at	TMEM49	transmembrane protein 49	chr17q23.1
1569004_at	---	---	---
1569030_s_at	NUB1	negative regulator of ubiquitin-like proteins 1	chr7q36
1569033_at	IGF2BP3	insulin-like growth factor 2 mRNA binding protein 3	chr7p11
1569040_s_at	ANKRD36BP2	ankyrin repeat domain 36B pseudogene 2	chr2p11.2
1569041_at	---	---	---
1569053_at	AP3M2	adaptor-related protein complex 3, mu 2 subunit	chr8p11.2
1569069_s_at	TDRD3	tudor domain containing 3	chr13q21.2
1569107_s_at	ZNF642	zinc finger protein 642	chr1p34.2
1569110_x_at	LOC728613	programmed cell death 6 pseudogene	chr5p15.33
1569126_at	CCNC	cyclin C	chr6q21
1569128_at	C3orf38	chromosome 3 open reading frame 38	chr3p11.1
1569129_s_at	C3orf38	chromosome 3 open reading frame 38	chr3p11.1
1569142_at	TRIM13	tripartite motif-containing 13	chr13q14
1569157_s_at	ZNF846	zinc finger protein 846	chr19p13.2
1569167_at	---	---	---
1569180_at	---	---	---
1569181_x_at	---	---	---
1569190_at	SCLT1	sodium channel and clathrin linker 1	chr4q28.2
1569225_a_at	SCML4	sex comb on midleg-like 4 (Drosophila)	chr6q21
1569257_at	FMNL1	formin-like 1	chr17q21
1569302_at	KIAA1731	KIAA1731	chr11q21
1569320_at	GPBP1L1	GC-rich promoter binding protein 1-like 1	chr1p34.1
1569344_a_at	---	---	---
1569354_at	NSUN6	NOP2/Sun domain family, member 6	chr10p12.31
1569409_x_at	---	---	---
1569472_s_at	TTC3	tetratricopeptide repeat domain 3	chr21q22.2
1569477_at	---	---	---
1569482_at	---	---	---
1569484_s_at	MDN1	MDN1, midasin homolog (yeast)	chr6q15
1569519_at	KIAA1245 /// NBPF1 /// NBPF10 /// NBPF11 /// NBPF12 /// NBPF24 /// NBPF8 /// NBPF9	KIAA1245 /// neuroblastoma breakpoint family, member 1 /// neuroblastoma breakpoint family, member 10 /// neuroblastoma breakpoint family, member 11 /// neuroblastoma breakpoint family, member 12 /// neuroblastoma breakpoint family, member 24 /// neuroblastoma breakpoint family, member 8 /// neuroblastoma breakpoint family, member 9	chr1p36.13 /// chr1q21.1 /// chr1q21.2
1569538_at	---	---	---
1569540_at	---	---	---
1569599_at	SAMSN1	SAM domain, SH3 domain and nuclear localization signals 1	chr21q11
1569600_at	DLEU2	Deleted in lymphocytic leukemia 2 (non-protein coding)	chr13q14.3
1569601_at	---	---	---
1569607_s_at	ANKRD20A1 /// ANKRD20A2 /// ANKRD20A3 /// ANKRD20A4 /// C21orf81 /// LOC100132733 /// LOC284232	ankyrin repeat domain 20 family, member A1 /// ankyrin repeat domain 20 family, member A2 /// ankyrin repeat domain 20 family, member A3 /// ankyrin repeat domain 20 family, member A4 /// ankyrin repeat domain 20 family, member A3 pseudogene /// ankyrin repeat domain-containing protein 20A3-like /// ankyrin repeat domain 20 family, member A2 pseudogene	chr13q11 /// chr1q21.1 /// chr21q11.2 /// chr9p12 /// chr9q13 /// chr9q21.11
1569608_x_at	---	---	---
1569652_at	MLLT3	myeloid/lymphoid or mixed-lineage leukemia (trithorax homolog, Drosophila); translocated to, 3	chr9p22
1569830_at	PTPRC	protein tyrosine phosphatase, receptor type, C	chr1q31-q32
1569854_at	---	---	---
1569868_s_at	EME2	essential meiotic endonuclease 1 homolog 2 (S. pombe)	chr16p13.3
1569894_at	PPP2R3C	protein phosphatase 2, regulatory subunit B'', gamma	chr14q13.2
1569906_s_at	PHF20	PHD finger protein 20	chr20q11.22-q11.23
1569940_at	SLC6A16	Solute carrier family 6, member 16	chr19q13.1-q13.4
1569952_x_at	---	---	---
1570130_at	SPATS2	spermatogenesis associated, serine-rich 2	chr12q13.12
1570143_at	---	---	---
1570165_at	---	---	---
1570200_at	HELB	helicase (DNA) B	chr12q14.3
1570210_x_at	PPP6R2	protein phosphatase 6, regulatory subunit 2	chr22q13.33
1570259_at	LIMS1	LIM and senescent cell antigen-like domains 1	chr2q12.3
1570264_at	---	---	---
1570507_at	SFRS2IP	Splicing factor, arginine/serine-rich 2, interacting protein	chr12q12
1570552_at	TTC39C	Tetratricopeptide repeat domain 39C	chr18q11.2
1570566_at	LOC100287529	Hypothetical protein LOC100287529	chr5q13.2
1570571_at	CCDC91	Coiled-coil domain containing 91	chr12p11.22
1570578_at	---	---	---
200000_s_at	PRPF8	PRP8 pre-mRNA processing factor 8 homolog (S. cerevisiae)	chr17p13.3
200001_at	CAPNS1	calpain, small subunit 1	chr19q13.12
200041_s_at	ATP6V1G2 /// BAT1	ATPase, H+ transporting, lysosomal 13kDa, V1 subunit G2 /// HLA-B associated transcript 1	chr6p21.3
200045_at	ABCF1	ATP-binding cassette, sub-family F (GCN20), member 1	chr6p21.33
200051_at	SART1	squamous cell carcinoma antigen recognized by T cells	chr11q13.1
200054_at	ZNF259	zinc finger protein 259	chr11q23.3
200075_s_at	GUK1	guanylate kinase 1	chr1q32-q41
200078_s_at	ATP6V0B	ATPase, H+ transporting, lysosomal 21kDa, V0 subunit b	chr1p32.3
200598_s_at	HSP90B1	heat shock protein 90kDa beta (Grp94), member 1	chr12q24.2-q24.3
200599_s_at	HSP90B1	heat shock protein 90kDa beta (Grp94), member 1	chr12q24.2-q24.3
200602_at	APP	amyloid beta (A4) precursor protein	chr21q21.2|21q21.3
200604_s_at	PRKAR1A	protein kinase, cAMP-dependent, regulatory, type I, alpha (tissue specific extinguisher 1)	chr17q23-q24
200607_s_at	RAD21	RAD21 homolog (S. pombe)	chr8q24
200612_s_at	AP2B1	adaptor-related protein complex 2, beta 1 subunit	chr17q11.2-q12
200615_s_at	AP2B1	adaptor-related protein complex 2, beta 1 subunit	chr17q11.2-q12
200621_at	CSRP1	cysteine and glycine-rich protein 1	chr1q32
200622_x_at	CALM3	calmodulin 3 (phosphorylase kinase, delta)	chr19q13.2-q13.3
200628_s_at	WARS	tryptophanyl-tRNA synthetase	chr14q32.31
200629_at	WARS	tryptophanyl-tRNA synthetase	chr14q32.31
200632_s_at	NDRG1	N-myc downstream regulated 1	chr8q24.3
200634_at	PFN1	profilin 1	chr17p13.3
200636_s_at	PTPRF	protein tyrosine phosphatase, receptor type, F	chr1p34
200641_s_at	YWHAZ	tyrosine 3-monooxygenase/tryptophan 5-monooxygenase activation protein, zeta polypeptide	chr8q23.1
200643_at	HDLBP	high density lipoprotein binding protein	chr2q37.3
200644_at	MARCKSL1	MARCKS-like 1	chr1p35.1
200648_s_at	GLUL	glutamate-ammonia ligase	chr1q31
200658_s_at	PHB	prohibitin	chr17q21
200659_s_at	PHB	prohibitin	chr17q21
200660_at	S100A11	S100 calcium binding protein A11	chr1q21
200661_at	CTSA	cathepsin A	chr20q13.1
200663_at	CD63	CD63 molecule	chr12q12-q13
200664_s_at	DNAJB1	DnaJ (Hsp40) homolog, subfamily B, member 1	chr19p13.2
200665_s_at	SPARC	secreted protein, acidic, cysteine-rich (osteonectin)	chr5q31.3-q32
200666_s_at	DNAJB1	DnaJ (Hsp40) homolog, subfamily B, member 1	chr19p13.2
200670_at	XBP1	X-box binding protein 1	chr22q12.1|22q12
200672_x_at	SPTBN1	spectrin, beta, non-erythrocytic 1	chr2p21
200678_x_at	GRN	granulin	chr17q21.32
200679_x_at	HMGB1	high-mobility group box 1	chr13q12
200685_at	SRSF11	serine/arginine-rich splicing factor 11	chr1p31
200687_s_at	SF3B3	splicing factor 3b, subunit 3, 130kDa	chr16q22.1
200690_at	HSPA9	heat shock 70kDa protein 9 (mortalin)	chr5q31.1
200696_s_at	GSN	gelsolin	chr9q33
200698_at	KDELR2	KDEL (Lys-Asp-Glu-Leu) endoplasmic reticulum protein retention receptor 2	chr7p22.1
200699_at	KDELR2	KDEL (Lys-Asp-Glu-Leu) endoplasmic reticulum protein retention receptor 2	chr7p22.1
200700_s_at	KDELR2	KDEL (Lys-Asp-Glu-Leu) endoplasmic reticulum protein retention receptor 2	chr7p22.1
200701_at	NPC2	Niemann-Pick disease, type C2	chr14q24.3
200702_s_at	DDX24	DEAD (Asp-Glu-Ala-Asp) box polypeptide 24	chr14q32
200704_at	LITAF	lipopolysaccharide-induced TNF factor	chr16p13.13
200706_s_at	LITAF	lipopolysaccharide-induced TNF factor	chr16p13.13
200708_at	GOT2	glutamic-oxaloacetic transaminase 2, mitochondrial (aspartate aminotransferase 2)	chr16q21
200710_at	ACADVL	acyl-CoA dehydrogenase, very long chain	chr17p13.1
200719_at	SKP1	S-phase kinase-associated protein 1	chr5q31
200720_s_at	ACTR1A	ARP1 actin-related protein 1 homolog A, centractin alpha (yeast)	chr10q24.32
200727_s_at	ACTR2	ARP2 actin-related protein 2 homolog (yeast)	chr2p14
200730_s_at	PTP4A1	protein tyrosine phosphatase type IVA, member 1	chr6q12
200731_s_at	PTP4A1	protein tyrosine phosphatase type IVA, member 1	chr6q12
200732_s_at	PTP4A1	protein tyrosine phosphatase type IVA, member 1	chr6q12
200733_s_at	PTP4A1	protein tyrosine phosphatase type IVA, member 1	chr6q12
200734_s_at	ARF3	ADP-ribosylation factor 3	chr12q13
200736_s_at	GPX1	glutathione peroxidase 1	chr3p21.3
200737_at	PGK1	phosphoglycerate kinase 1	chrXq13
200739_s_at	SUMO3	SMT3 suppressor of mif two 3 homolog 3 (S. cerevisiae)	chr21q22.3
200742_s_at	TPP1	tripeptidyl peptidase I	chr11p15
200743_s_at	TPP1	tripeptidyl peptidase I	chr11p15
200747_s_at	NUMA1	nuclear mitotic apparatus protein 1	chr11q13
200748_s_at	FTH1	ferritin, heavy polypeptide 1	chr11q13
200755_s_at	CALU	calumenin	chr7q32.1
200757_s_at	CALU	calumenin	chr7q32.1
200760_s_at	ARL6IP5	ADP-ribosylation-like factor 6 interacting protein 5	chr3p14
200762_at	DPYSL2	dihydropyrimidinase-like 2	chr8p22-p21
200764_s_at	CTNNA1	catenin (cadherin-associated protein), alpha 1, 102kDa	chr5q31
200765_x_at	CTNNA1	catenin (cadherin-associated protein), alpha 1, 102kDa	chr5q31
200766_at	CTSD	cathepsin D	chr11p15.5
200767_s_at	FAM120A	family with sequence similarity 120A	chr9q22.31
200769_s_at	MAT2A	methionine adenosyltransferase II, alpha	chr2p11.2
200770_s_at	LAMC1	laminin, gamma 1 (formerly LAMB2)	chr1q31
200771_at	LAMC1	laminin, gamma 1 (formerly LAMB2)	chr1q31
200778_s_at	2002-09-01	septin 2	chr2q37
200782_at	ANXA5	annexin A5	chr4q26-q28|4q27
200783_s_at	STMN1	stathmin 1	chr1p36.11
200787_s_at	PEA15	phosphoprotein enriched in astrocytes 15	chr1q21.1
200788_s_at	PEA15	phosphoprotein enriched in astrocytes 15	chr1q21.1
200789_at	ECH1	enoyl CoA hydratase 1, peroxisomal	chr19q13.1
200790_at	ODC1	ornithine decarboxylase 1	chr2p25
200795_at	SPARCL1	SPARC-like 1 (hevin)	chr4q22.1
200799_at	HSPA1A	heat shock 70kDa protein 1A	chr6p21.3
200800_s_at	HSPA1A /// HSPA1B	heat shock 70kDa protein 1A /// heat shock 70kDa protein 1B	chr6p21.3
200806_s_at	HSPD1	heat shock 60kDa protein 1 (chaperonin)	chr2q33.1
200813_s_at	PAFAH1B1	platelet-activating factor acetylhydrolase 1b, regulatory subunit 1 (45kDa)	chr17p13.3
200815_s_at	PAFAH1B1	platelet-activating factor acetylhydrolase 1b, regulatory subunit 1 (45kDa)	chr17p13.3
200820_at	PSMD8	proteasome (prosome, macropain) 26S subunit, non-ATPase, 8	chr19q13.2
200822_x_at	TPI1	triosephosphate isomerase 1	chr12p13
200824_at	GSTP1	glutathione S-transferase pi 1	chr11q13
200825_s_at	HYOU1	hypoxia up-regulated 1	chr11q23.1-q23.3
200827_at	PLOD1	procollagen-lysine 1, 2-oxoglutarate 5-dioxygenase 1	chr1p36.22
200831_s_at	SCD	stearoyl-CoA desaturase (delta-9-desaturase)	chr10q24.31
200832_s_at	SCD	stearoyl-CoA desaturase (delta-9-desaturase)	chr10q24.31
200835_s_at	MAP4	microtubule-associated protein 4	chr3p21
200837_at	BCAP31	B-cell receptor-associated protein 31	chrXq28
200838_at	CTSB	cathepsin B	chr8p22
200839_s_at	CTSB	cathepsin B	chr8p22
200841_s_at	EPRS	glutamyl-prolyl-tRNA synthetase	chr1q41
200842_s_at	EPRS	glutamyl-prolyl-tRNA synthetase	chr1q41
200844_s_at	PRDX6	peroxiredoxin 6	chr1q25.1
200845_s_at	PRDX6	peroxiredoxin 6	chr1q25.1
200846_s_at	PPP1CA	protein phosphatase 1, catalytic subunit, alpha isozyme	chr11q13
200857_s_at	NCOR1	nuclear receptor corepressor 1	chr17p11.2
200859_x_at	FLNA	filamin A, alpha	chrXq28
200862_at	DHCR24	24-dehydrocholesterol reductase	chr1p32.3
200866_s_at	PSAP	prosaposin	chr10q21-q22
200868_s_at	RNF114	ring finger protein 114	chr20q13.13
200871_s_at	PSAP	prosaposin	chr10q21-q22
200872_at	S100A10	S100 calcium binding protein A10	chr1q21
200874_s_at	NOP56	NOP56 ribonucleoprotein homolog (yeast)	chr20p13
200878_at	EPAS1	endothelial PAS domain protein 1	chr2p21-p16
200885_at	RHOC	ras homolog gene family, member C	chr1p13.1
200887_s_at	STAT1	signal transducer and activator of transcription 1, 91kDa	chr2q32.2
200889_s_at	SSR1	signal sequence receptor, alpha	chr6p24.3
200890_s_at	SSR1	signal sequence receptor, alpha	chr6p24.3
200895_s_at	FKBP4	FK506 binding protein 4, 59kDa	chr12p13.33
200897_s_at	PALLD	palladin, cytoskeletal associated protein	chr4q32.3
200898_s_at	MGEA5	meningioma expressed antigen 5 (hyaluronidase)	chr10q24.1-q24.3
200900_s_at	M6PR	mannose-6-phosphate receptor (cation dependent)	chr12p13
200903_s_at	AHCY	adenosylhomocysteinase	chr20cen-q13.1
200904_at	HLA-E	major histocompatibility complex, class I, E	chr6p21.3
200906_s_at	PALLD	palladin, cytoskeletal associated protein	chr4q32.3
200907_s_at	PALLD	palladin, cytoskeletal associated protein	chr4q32.3
200911_s_at	TACC1	transforming, acidic coiled-coil containing protein 1	chr8p11.22
200913_at	PPM1G	protein phosphatase, Mg2+/Mn2+ dependent, 1G	chr2p23.3
200916_at	TAGLN2	transgelin 2	chr1q21-q25
200918_s_at	SRPR	signal recognition particle receptor (docking protein)	chr11q24.2
200920_s_at	BTG1	B-cell translocation gene 1, anti-proliferative	chr12q22
200924_s_at	SLC3A2	solute carrier family 3 (activators of dibasic and neutral amino acid transport), member 2	chr11q13
200929_at	TMED10	transmembrane emp24-like trafficking protein 10 (yeast)	chr14q24.3
200931_s_at	VCL	vinculin	chr10q22.2
200940_s_at	RERE	arginine-glutamic acid dipeptide (RE) repeats	chr1p36.23
200941_at	HSBP1	heat shock factor binding protein 1	chr16q23.3
200948_at	MLF2	myeloid leukemia factor 2	chr12p13
200950_at	ARPC1A	actin related protein 2/3 complex, subunit 1A, 41kDa	chr7q22.1
200951_s_at	CCND2	cyclin D2	chr12p13
200953_s_at	CCND2	cyclin D2	chr12p13
200956_s_at	SSRP1	structure specific recognition protein 1	chr11q12
200957_s_at	SSRP1	structure specific recognition protein 1	chr11q12
200959_at	FUS	fused in sarcoma	chr16p11.2
200962_at	RPL31	ribosomal protein L31	chr2q11.2
200964_at	UBA1	ubiquitin-like modifier activating enzyme 1	chrXp11.23
200965_s_at	ABLIM1	actin binding LIM protein 1	chr10q25
200973_s_at	TSPAN3	tetraspanin 3	chr15q24.3
200974_at	ACTA2	actin, alpha 2, smooth muscle, aorta	chr10q23.3
200979_at	PDHA1	pyruvate dehydrogenase (lipoamide) alpha 1	chrXp22.1
200980_s_at	PDHA1	pyruvate dehydrogenase (lipoamide) alpha 1	chrXp22.1
200982_s_at	ANXA6	annexin A6	chr5q33.1
200983_x_at	CD59	CD59 molecule, complement regulatory protein	chr11p13
200984_s_at	CD59	CD59 molecule, complement regulatory protein	chr11p13
200985_s_at	CD59	CD59 molecule, complement regulatory protein	chr11p13
200986_at	SERPING1	serpin peptidase inhibitor, clade G (C1 inhibitor), member 1	chr11q12-q13.1
200987_x_at	PSME3	proteasome (prosome, macropain) activator subunit 3 (PA28 gamma; Ki)	chr17q21
200990_at	TRIM28	tripartite motif-containing 28	chr19q13.4
200998_s_at	CKAP4	cytoskeleton-associated protein 4	chr12q23.3
200999_s_at	CKAP4	cytoskeleton-associated protein 4	chr12q23.3
201000_at	AARS	alanyl-tRNA synthetase	chr16q22
201003_x_at	RNPEP /// TMEM189 /// TMEM189-UBE2V1 /// UBE2V1	arginyl aminopeptidase (aminopeptidase B) /// transmembrane protein 189 /// TMEM189-UBE2V1 readthrough /// ubiquitin-conjugating enzyme E2 variant 1	chr1q32 /// chr20q13.2
201004_at	SSR4	signal sequence receptor, delta (translocon-associated protein delta)	chrXq28
201005_at	CD9	CD9 molecule	chr12p13.3
201008_s_at	TXNIP	thioredoxin interacting protein	chr1q21.1
201009_s_at	TXNIP	thioredoxin interacting protein	chr1q21.1
201010_s_at	TXNIP	thioredoxin interacting protein	chr1q21.1
201012_at	ANXA1	annexin A1	chr9q12-q21.2|9q21.13
201013_s_at	PAICS	phosphoribosylaminoimidazole carboxylase, phosphoribosylaminoimidazole succinocarboxamide synthetase	chr4q12
201014_s_at	PAICS	phosphoribosylaminoimidazole carboxylase, phosphoribosylaminoimidazole succinocarboxamide synthetase	chr4q12
201015_s_at	JUP	junction plakoglobin	chr17q21
201016_at	EIF1AX	eukaryotic translation initiation factor 1A, X-linked	chrXp22.12
201017_at	EIF1AX	eukaryotic translation initiation factor 1A, X-linked	chrXp22.12
201018_at	EIF1AX	eukaryotic translation initiation factor 1A, X-linked	chrXp22.12
201021_s_at	DSTN	destrin (actin depolymerizing factor)	chr20p12.1
201022_s_at	DSTN	destrin (actin depolymerizing factor)	chr20p12.1
201028_s_at	CD99	CD99 molecule	chrXp22.32; Yp11.3
201029_s_at	CD99	CD99 molecule	chrXp22.32; Yp11.3
201035_s_at	HADH	hydroxyacyl-CoA dehydrogenase	chr4q22-q26
201036_s_at	HADH	hydroxyacyl-CoA dehydrogenase	chr4q22-q26
201037_at	PFKP	phosphofructokinase, platelet	chr10p15.3-p15.2
201039_s_at	RAD23A	RAD23 homolog A (S. cerevisiae)	chr19p13.2
201040_at	GNAI2	guanine nucleotide binding protein (G protein), alpha inhibiting activity polypeptide 2	chr3p21
201041_s_at	DUSP1	dual specificity phosphatase 1	chr5q34
201043_s_at	ANP32A	acidic (leucine-rich) nuclear phosphoprotein 32 family, member A	chr15q23
201052_s_at	PSMF1	proteasome (prosome, macropain) inhibitor subunit 1 (PI31)	chr20p13
201055_s_at	HNRNPA0	heterogeneous nuclear ribonucleoprotein A0	chr5q31
201057_s_at	GOLGB1	golgin B1	chr3q13
201059_at	CTTN	cortactin	chr11q13
201060_x_at	STOM	stomatin	chr9q34.1
201061_s_at	STOM	stomatin	chr9q34.1
201063_at	RCN1	reticulocalbin 1, EF-hand calcium binding domain	chr11p13
201066_at	CYC1	cytochrome c-1	chr8q24.3
201067_at	PSMC2	proteasome (prosome, macropain) 26S subunit, ATPase, 2	chr7q22.1-q22.3
201069_at	MMP2	matrix metallopeptidase 2 (gelatinase A, 72kDa gelatinase, 72kDa type IV collagenase)	chr16q13-q21
201070_x_at	SF3B1	splicing factor 3b, subunit 1, 155kDa	chr2q33.1
201072_s_at	SMARCC1	SWI/SNF related, matrix associated, actin dependent regulator of chromatin, subfamily c, member 1	chr3p21.31
201073_s_at	SMARCC1	SWI/SNF related, matrix associated, actin dependent regulator of chromatin, subfamily c, member 1	chr3p21.31
201074_at	SMARCC1	SWI/SNF related, matrix associated, actin dependent regulator of chromatin, subfamily c, member 1	chr3p21.31
201075_s_at	SMARCC1	SWI/SNF related, matrix associated, actin dependent regulator of chromatin, subfamily c, member 1	chr3p21.31
201076_at	NHP2L1	NHP2 non-histone chromosome protein 2-like 1 (S. cerevisiae)	chr22q13
201079_at	SYNGR2	synaptogyrin 2	chr17q25.3
201085_s_at	SON	SON DNA binding protein	chr21q22.1-q22.2|21q22.11
201089_at	ATP6V1B2	ATPase, H+ transporting, lysosomal 56/58kDa, V1 subunit B2	chr8p21.3
201095_at	DAP	death-associated protein	chr5p15.2
201096_s_at	ARF4	ADP-ribosylation factor 4	chr3p21.2-p21.1
201101_s_at	BCLAF1	BCL2-associated transcription factor 1	chr6q22-q23
201104_x_at	NBPF1 /// NBPF10 /// NBPF11 /// NBPF12 /// NBPF14 /// NBPF15 /// NBPF16 /// NBPF24 /// NBPF8	neuroblastoma breakpoint family, member 1 /// neuroblastoma breakpoint family, member 10 /// neuroblastoma breakpoint family, member 11 /// neuroblastoma breakpoint family, member 12 /// neuroblastoma breakpoint family, member 14 /// neuroblastoma breakpoint family, member 15 /// neuroblastoma breakpoint family, member 16 /// neuroblastoma breakpoint family, member 24 /// neuroblastoma breakpoint…	chr1p36.13 /// chr1q21.1 /// chr1q21.2
201105_at	LGALS1	lectin, galactoside-binding, soluble, 1	chr22q13.1
201110_s_at	THBS1	thrombospondin 1	chr15q15
201111_at	CSE1L	CSE1 chromosome segregation 1-like (yeast)	chr20q13
201115_at	POLD2	polymerase (DNA directed), delta 2, regulatory subunit 50kDa	chr7p13
201116_s_at	CPE	carboxypeptidase E	chr4q32.3
201117_s_at	CPE	carboxypeptidase E	chr4q32.3
201118_at	PGD	phosphogluconate dehydrogenase	chr1p36.22
201120_s_at	PGRMC1	progesterone receptor membrane component 1	chrXq22-q24
201122_x_at	EIF5A	eukaryotic translation initiation factor 5A	chr17p13-p12
201123_s_at	EIF5A	eukaryotic translation initiation factor 5A	chr17p13-p12
201125_s_at	ITGB5	integrin, beta 5	chr3q21.2
201126_s_at	MGAT1	mannosyl (alpha-1,3-)-glycoprotein beta-1,2-N-acetylglucosaminyltransferase	chr5q35
201127_s_at	ACLY	ATP citrate lyase	chr17q21.2
201131_s_at	CDH1	cadherin 1, type 1, E-cadherin (epithelial)	chr16q22.1
201136_at	PLP2	proteolipid protein 2 (colonic epithelium-enriched)	chrXp11.23
201137_s_at	HLA-DPB1	major histocompatibility complex, class II, DP beta 1	chr6p21.3
201141_at	GPNMB	glycoprotein (transmembrane) nmb	chr7p15
201147_s_at	TIMP3	TIMP metallopeptidase inhibitor 3	chr22q12.1-q13.2|22q12.3
201148_s_at	TIMP3	TIMP metallopeptidase inhibitor 3	chr22q12.1-q13.2|22q12.3
201149_s_at	TIMP3	TIMP metallopeptidase inhibitor 3	chr22q12.1-q13.2|22q12.3
201150_s_at	TIMP3	TIMP metallopeptidase inhibitor 3	chr22q12.1-q13.2|22q12.3
201151_s_at	MBNL1	muscleblind-like (Drosophila)	chr3q25
201156_s_at	RAB5C	RAB5C, member RAS oncogene family	chr17q21.2
201158_at	NMT1	N-myristoyltransferase 1	chr17q21.31
201160_s_at	CSDA	cold shock domain protein A	chr12p13.1
201161_s_at	CSDA	cold shock domain protein A	chr12p13.1
201162_at	IGFBP7	insulin-like growth factor binding protein 7	chr4q12
201163_s_at	IGFBP7	insulin-like growth factor binding protein 7	chr4q12
201170_s_at	BHLHE40	basic helix-loop-helix family, member e40	chr3p26
201171_at	ATP6V0E1	ATPase, H+ transporting, lysosomal 9kDa, V0 subunit e1	chr5q35.1
201173_x_at	NUDC	nuclear distribution gene C homolog (A. nidulans)	chr1p35-p34
201181_at	GNAI3	guanine nucleotide binding protein (G protein), alpha inhibiting activity polypeptide 3	chr1p13
201182_s_at	CHD4	chromodomain helicase DNA binding protein 4	chr12p13
201183_s_at	CHD4	chromodomain helicase DNA binding protein 4	chr12p13
201185_at	HTRA1	HtrA serine peptidase 1	chr10q26.3
201186_at	LRPAP1	low density lipoprotein receptor-related protein associated protein 1	chr4p16.3
201189_s_at	ITPR3	inositol 1,4,5-triphosphate receptor, type 3	chr6p21
201190_s_at	PITPNA	phosphatidylinositol transfer protein, alpha	chr17p13.3
201191_at	PITPNA	phosphatidylinositol transfer protein, alpha	chr17p13.3
201192_s_at	PITPNA	phosphatidylinositol transfer protein, alpha	chr17p13.3
201193_at	IDH1	isocitrate dehydrogenase 1 (NADP+), soluble	chr2q33.3
201194_at	SEPW1	selenoprotein W, 1	chr19q13.3
201195_s_at	SLC7A5	solute carrier family 7 (cationic amino acid transporter, y+ system), member 5	chr16q24.3
201196_s_at	AMD1	adenosylmethionine decarboxylase 1	chr6q21
201200_at	CREG1	cellular repressor of E1A-stimulated genes 1	chr1q24
201201_at	CSTB	cystatin B (stefin B)	chr21q22.3
201204_s_at	RRBP1	ribosome binding protein 1 homolog 180kDa (dog)	chr20p12
201206_s_at	RRBP1	ribosome binding protein 1 homolog 180kDa (dog)	chr20p12
201207_at	TNFAIP1	tumor necrosis factor, alpha-induced protein 1 (endothelial)	chr17q22-q23
201211_s_at	DDX3X	DEAD (Asp-Glu-Ala-Asp) box polypeptide 3, X-linked	chrXp11.3-p11.23
201212_at	LGMN	legumain	chr14q32.1
201215_at	PLS3	plastin 3	chrXq23
201216_at	ERP29	endoplasmic reticulum protein 29	chr12q24.13
201218_at	CTBP2	C-terminal binding protein 2	chr10q26.13
201219_at	CTBP2	C-terminal binding protein 2	chr10q26.13
201220_x_at	CTBP2	C-terminal binding protein 2	chr10q26.13
201222_s_at	RAD23B	RAD23 homolog B (S. cerevisiae)	chr9q31.2
201224_s_at	SRRM1	serine/arginine repetitive matrix 1	chr1p36.11
201229_s_at	ARIH2	ariadne homolog 2 (Drosophila)	chr3p21
201230_s_at	ARIH2	ariadne homolog 2 (Drosophila)	chr3p21
201233_at	PSMD13	proteasome (prosome, macropain) 26S subunit, non-ATPase, 13	chr11p15.5
201235_s_at	BTG2	BTG family, member 2	chr1q32
201236_s_at	BTG2	BTG family, member 2	chr1q32
201242_s_at	ATP1B1	ATPase, Na+/K+ transporting, beta 1 polypeptide	chr1q24
201243_s_at	ATP1B1	ATPase, Na+/K+ transporting, beta 1 polypeptide	chr1q24
201251_at	PKM2	pyruvate kinase, muscle	chr15q22
201255_x_at	BAT3	HLA-B associated transcript 3	chr6p21.3
201259_s_at	SYPL1	synaptophysin-like 1	chr7q22.3
201260_s_at	SYPL1	synaptophysin-like 1	chr7q22.3
201261_x_at	BGN	biglycan	chrXq28
201264_at	COPE	coatomer protein complex, subunit epsilon	chr19p13.11
201267_s_at	PSMC3	proteasome (prosome, macropain) 26S subunit, ATPase, 3	chr11p11.2
201270_x_at	NUDCD3	NudC domain containing 3	chr7p13-p12
201271_s_at	RALY	RNA binding protein, autoantigenic (hnRNP-associated with lethal yellow homolog (mouse))	chr20q11.21-q11.23
201272_at	AKR1B1	aldo-keto reductase family 1, member B1 (aldose reductase)	chr7q35
201275_at	FDPS	farnesyl diphosphate synthase	chr1q22
201278_at	DAB2	disabled homolog 2, mitogen-responsive phosphoprotein (Drosophila)	chr5p13
201279_s_at	DAB2	disabled homolog 2, mitogen-responsive phosphoprotein (Drosophila)	chr5p13
201280_s_at	DAB2	disabled homolog 2, mitogen-responsive phosphoprotein (Drosophila)	chr5p13
201284_s_at	APEH	N-acylaminoacyl-peptide hydrolase	chr3p21.31
201289_at	CYR61	cysteine-rich, angiogenic inducer, 61	chr1p22.3
201291_s_at	TOP2A	topoisomerase (DNA) II alpha 170kDa	chr17q21-q22
201292_at	TOP2A	topoisomerase (DNA) II alpha 170kDa	chr17q21-q22
201294_s_at	WSB1	WD repeat and SOCS box-containing 1	chr17q11.1
201295_s_at	WSB1	WD repeat and SOCS box-containing 1	chr17q11.1
201297_s_at	MOBKL1B	MOB1, Mps One Binder kinase activator-like 1B (yeast)	chr2p13.1
201298_s_at	MOBKL1B	MOB1, Mps One Binder kinase activator-like 1B (yeast)	chr2p13.1
201299_s_at	MOBKL1B	MOB1, Mps One Binder kinase activator-like 1B (yeast)	chr2p13.1
201300_s_at	PRNP	prion protein	chr20p13
201301_s_at	ANXA4	annexin A4	chr2p13
201302_at	ANXA4	annexin A4	chr2p13
201307_at	2011-09-01	septin 11	chr4q21.1
201310_s_at	C5orf13	chromosome 5 open reading frame 13	chr5q22.1
201311_s_at	SH3BGRL	SH3 domain binding glutamic acid-rich protein like	chrXq13.3
201313_at	ENO2	enolase 2 (gamma, neuronal)	chr12p13
201315_x_at	IFITM2	interferon induced transmembrane protein 2 (1-8D)	chr11p15.5
201316_at	PSMA2	proteasome (prosome, macropain) subunit, alpha type, 2	chr7p13
201320_at	SMARCC2	SWI/SNF related, matrix associated, actin dependent regulator of chromatin, subfamily c, member 2	chr12q13.2
201321_s_at	SMARCC2	SWI/SNF related, matrix associated, actin dependent regulator of chromatin, subfamily c, member 2	chr12q13.2
201324_at	EMP1	epithelial membrane protein 1	chr12p12.3
201325_s_at	EMP1	epithelial membrane protein 1	chr12p12.3
201328_at	ETS2	v-ets erythroblastosis virus E26 oncogene homolog 2 (avian)	chr21q22.3|21q22.2
201334_s_at	ARHGEF12	Rho guanine nucleotide exchange factor (GEF) 12	chr11q23.3
201336_at	VAMP3	vesicle-associated membrane protein 3 (cellubrevin)	chr1p36.23
201337_s_at	VAMP3	vesicle-associated membrane protein 3 (cellubrevin)	chr1p36.23
201341_at	ENC1	ectodermal-neural cortex 1 (with BTB-like domain)	chr5q13
201342_at	SNRPC	small nuclear ribonucleoprotein polypeptide C	chr6p21.31
201344_at	UBE2D2	ubiquitin-conjugating enzyme E2D 2 (UBC4/5 homolog, yeast)	chr5q31.2
201347_x_at	GRHPR	glyoxylate reductase/hydroxypyruvate reductase	chr9q12
201349_at	SLC9A3R1	solute carrier family 9 (sodium/hydrogen exchanger), member 3 regulator 1	chr17q25.1
201356_at	SF3A1	splicing factor 3a, subunit 1, 120kDa	chr22q12.2
201360_at	CST3	cystatin C	chr20p11.21
201361_at	TMEM109	transmembrane protein 109	chr11q12.2
201362_at	IVNS1ABP	influenza virus NS1A binding protein	chr1q25.1-q31.1
201363_s_at	IVNS1ABP	influenza virus NS1A binding protein	chr1q25.1-q31.1
201364_s_at	OAZ2	ornithine decarboxylase antizyme 2	chr15q22.31
201365_at	OAZ2	ornithine decarboxylase antizyme 2	chr15q22.31
201368_at	ZFP36L2	zinc finger protein 36, C3H type-like 2	chr2p22.3-p21
201369_s_at	ZFP36L2	zinc finger protein 36, C3H type-like 2	chr2p22.3-p21
201370_s_at	CUL3	cullin 3	chr2q36.2
201377_at	UBAP2L	ubiquitin associated protein 2-like	chr1q21.3
201378_s_at	UBAP2L	ubiquitin associated protein 2-like	chr1q21.3
201380_at	CRTAP	cartilage associated protein	chr3p22.3
201382_at	CACYBP	calcyclin binding protein	chr1q24-q25
201388_at	PSMD3	proteasome (prosome, macropain) 26S subunit, non-ATPase, 3	chr17q21.1
201390_s_at	CSNK2B	casein kinase 2, beta polypeptide	chr6p21-p12|6p21.3
201391_at	TRAP1	TNF receptor-associated protein 1	chr16p13.3
201392_s_at	IGF2R	insulin-like growth factor 2 receptor	chr6q26
201393_s_at	IGF2R	insulin-like growth factor 2 receptor	chr6q26
201399_s_at	TRAM1	translocation associated membrane protein 1	chr8q13.3
201403_s_at	MGST3	microsomal glutathione S-transferase 3	chr1q23
201405_s_at	COPS6	COP9 constitutive photomorphogenic homolog subunit 6 (Arabidopsis)	chr7q22.1
201408_at	PPP1CB	protein phosphatase 1, catalytic subunit, beta isozyme	chr2p23
201411_s_at	PLEKHB2	pleckstrin homology domain containing, family B (evectins) member 2	chr2q21.1
201414_s_at	NAP1L4	nucleosome assembly protein 1-like 4	chr11p15.5
201415_at	GSS	glutathione synthetase	chr20q11.2
201416_at	SOX4	SRY (sex determining region Y)-box 4	chr6p22.3
201417_at	SOX4	SRY (sex determining region Y)-box 4	chr6p22.3
201420_s_at	WDR77	WD repeat domain 77	chr1p13.2
201421_s_at	WDR77	WD repeat domain 77	chr1p13.2
201422_at	IFI30	interferon, gamma-inducible protein 30	chr19p13.1
201423_s_at	CUL4A	cullin 4A	chr13q34
201425_at	ALDH2	aldehyde dehydrogenase 2 family (mitochondrial)	chr12q24.2
201426_s_at	VIM	vimentin	chr10p13
201427_s_at	SEPP1	selenoprotein P, plasma, 1	chr5q31
201431_s_at	DPYSL3	dihydropyrimidinase-like 3	chr5q32
201438_at	COL6A3	collagen, type VI, alpha 3	chr2q37
201444_s_at	ATP6AP2	ATPase, H+ transporting, lysosomal accessory protein 2	chrXp11.4
201445_at	CNN3	calponin 3, acidic	chr1p22-p21
201446_s_at	TIA1	TIA1 cytotoxic granule-associated RNA binding protein	chr2p13
201459_at	RUVBL2	RuvB-like 2 (E. coli)	chr19q13.3
201460_at	MAPKAPK2	mitogen-activated protein kinase-activated protein kinase 2	chr1q32
201461_s_at	MAPKAPK2	mitogen-activated protein kinase-activated protein kinase 2	chr1q32
201462_at	SCRN1	secernin 1	chr7p14.3-p14.1
201464_x_at	JUN	jun proto-oncogene	chr1p32-p31
201465_s_at	JUN	jun proto-oncogene	chr1p32-p31
201466_s_at	JUN	jun proto-oncogene	chr1p32-p31
201468_s_at	NQO1	NAD(P)H dehydrogenase, quinone 1	chr16q22.1
201470_at	GSTO1	glutathione S-transferase omega 1	chr10q25.1
201471_s_at	SQSTM1	sequestosome 1	chr5q35
201473_at	JUNB	jun B proto-oncogene	chr19p13.2
201476_s_at	RRM1	ribonucleotide reductase M1	chr11p15.5
201478_s_at	DKC1	dyskeratosis congenita 1, dyskerin	chrXq28
201479_at	DKC1	dyskeratosis congenita 1, dyskerin	chrXq28
201482_at	QSOX1	quiescin Q6 sulfhydryl oxidase 1	chr1q24
201483_s_at	SUPT4H1	suppressor of Ty 4 homolog 1 (S. cerevisiae)	chr17q21-q23
201484_at	SUPT4H1	suppressor of Ty 4 homolog 1 (S. cerevisiae)	chr17q21-q23
201485_s_at	RCN2	reticulocalbin 2, EF-hand calcium binding domain	chr15q23
201487_at	CTSC	cathepsin C	chr11q14.2
201489_at	PPIF	peptidylprolyl isomerase F	chr10q22-q23
201490_s_at	PPIF	peptidylprolyl isomerase F	chr10q22-q23
201491_at	AHSA1	AHA1, activator of heat shock 90kDa protein ATPase homolog 1 (yeast)	chr14q24
201494_at	PRCP	prolylcarboxypeptidase (angiotensinase C)	chr11q14
201502_s_at	NFKBIA	nuclear factor of kappa light polypeptide gene enhancer in B-cells inhibitor, alpha	chr14q13
201504_s_at	TSN	translin	chr2q21.1
201505_at	LAMB1	laminin, beta 1	chr7q22
201506_at	TGFBI	transforming growth factor, beta-induced, 68kDa	chr5q31
201509_at	IDH3B	isocitrate dehydrogenase 3 (NAD+) beta	chr20p13
201512_s_at	TOMM70A	translocase of outer mitochondrial membrane 70 homolog A (S. cerevisiae)	chr3q12.2
201514_s_at	G3BP1	GTPase activating protein (SH3 domain) binding protein 1	chr5q33.1
201516_at	SRM	spermidine synthase	chr1p36-p22
201521_s_at	NCBP2	nuclear cap binding protein subunit 2, 20kDa	chr3q29
201522_x_at	SNRPN /// SNURF	small nuclear ribonucleoprotein polypeptide N /// SNRPN upstream reading frame	chr15q11.2 /// chr15q12
201523_x_at	UBE2N	ubiquitin-conjugating enzyme E2N (UBC13 homolog, yeast)	chr12q22
201526_at	ARF5	ADP-ribosylation factor 5	chr7q31.3
201529_s_at	RPA1	replication protein A1, 70kDa	chr17p13.3
201531_at	ZFP36	zinc finger protein 36, C3H type, homolog (mouse)	chr19q13.1
201535_at	UBL3	ubiquitin-like 3	chr13q12-q13
201536_at	DUSP3	dual specificity phosphatase 3	chr17q21
201540_at	FHL1	four and a half LIM domains 1	chrXq26
201543_s_at	SAR1A	SAR1 homolog A (S. cerevisiae)	chr10q22.1
201548_s_at	KDM5B	lysine (K)-specific demethylase 5B	chr1q32.1
201549_x_at	KDM5B	lysine (K)-specific demethylase 5B	chr1q32.1
201552_at	LAMP1	lysosomal-associated membrane protein 1	chr13q34
201554_x_at	GYG1	glycogenin 1	chr3q24-q25.1
201555_at	MCM3	minichromosome maintenance complex component 3	chr6p12
201559_s_at	CLIC4	chloride intracellular channel 4	chr1p36.11
201560_at	CLIC4	chloride intracellular channel 4	chr1p36.11
201561_s_at	CLSTN1	calsyntenin 1	chr1p36.22
201563_at	SORD	sorbitol dehydrogenase	chr15q15.3
201564_s_at	FSCN1	fascin homolog 1, actin-bundling protein (Strongylocentrotus purpuratus)	chr7p22
201565_s_at	ID2	inhibitor of DNA binding 2, dominant negative helix-loop-helix protein	chr2p25
201566_x_at	ID2	inhibitor of DNA binding 2, dominant negative helix-loop-helix protein	chr2p25
201571_s_at	DCTD	dCMP deaminase	chr4q35.1
201572_x_at	DCTD	dCMP deaminase	chr4q35.1
201573_s_at	ETF1	eukaryotic translation termination factor 1	chr5q31.1
201576_s_at	GLB1	galactosidase, beta 1	chr3p21.33
201577_at	NME1	non-metastatic cells 1, protein (NM23A) expressed in	chr17q21.3
201578_at	PODXL	podocalyxin-like	chr7q32-q33
201579_at	FAT1	FAT tumor suppressor homolog 1 (Drosophila)	chr4q35
201580_s_at	TMX4	thioredoxin-related transmembrane protein 4	chr20p12
201581_at	TMX4	thioredoxin-related transmembrane protein 4	chr20p12
201583_s_at	SEC23B	Sec23 homolog B (S. cerevisiae)	chr20p11.23
201587_s_at	IRAK1	interleukin-1 receptor-associated kinase 1	chrXq28
201589_at	SMC1A	structural maintenance of chromosomes 1A	chrXp11.22-p11.21
201590_x_at	ANXA2	annexin A2	chr15q22.2
201591_s_at	NISCH	nischarin	chr3p21.1
201599_at	OAT	ornithine aminotransferase	chr10q26
201601_x_at	IFITM1	interferon induced transmembrane protein 1 (9-27)	chr11p15.5
201607_at	PWP1	PWP1 homolog (S. cerevisiae)	chr12q23.3
201609_x_at	ICMT	isoprenylcysteine carboxyl methyltransferase	chr1p36.21
201611_s_at	ICMT	isoprenylcysteine carboxyl methyltransferase	chr1p36.21
201614_s_at	RUVBL1	RuvB-like 1 (E. coli)	chr3q21
201615_x_at	CALD1	caldesmon 1	chr7q33
201616_s_at	CALD1	caldesmon 1	chr7q33
201617_x_at	CALD1	caldesmon 1	chr7q33
201621_at	NBL1	neuroblastoma, suppression of tumorigenicity 1	chr1p36.13
201625_s_at	INSIG1	insulin induced gene 1	chr7q36
201626_at	INSIG1	insulin induced gene 1	chr7q36
201627_s_at	INSIG1	insulin induced gene 1	chr7q36
201628_s_at	RRAGA	Ras-related GTP binding A	chr9p22.1
201629_s_at	ACP1	acid phosphatase 1, soluble	chr2p25
201631_s_at	IER3	immediate early response 3	chr6p21.3
201633_s_at	CYB5B	cytochrome b5 type B (outer mitochondrial membrane)	chr16q22.1
201635_s_at	FXR1	fragile X mental retardation, autosomal homolog 1	chr3q28
201639_s_at	CPSF1	cleavage and polyadenylation specific factor 1, 160kDa	chr8q24.23
201641_at	BST2	bone marrow stromal cell antigen 2	chr19p13.1
201644_at	TSTA3	tissue specific transplantation antigen P35B	chr8q24.3
201645_at	TNC	tenascin C	chr9q33
201646_at	SCARB2	scavenger receptor class B, member 2	chr4q21.1
201649_at	UBE2L6	ubiquitin-conjugating enzyme E2L 6	chr11q12
201651_s_at	PACSIN2	protein kinase C and casein kinase substrate in neurons 2	chr22q13.2-q13.33
201655_s_at	HSPG2	heparan sulfate proteoglycan 2	chr1p36.1-p34
201656_at	ITGA6	integrin, alpha 6	chr2q31.1
201659_s_at	ARL1	ADP-ribosylation factor-like 1	chr12q23.2
201660_at	ACSL3	acyl-CoA synthetase long-chain family member 3	chr2q34-q35
201663_s_at	SMC4	structural maintenance of chromosomes 4	chr3q26.1
201666_at	TIMP1	TIMP metallopeptidase inhibitor 1	chrXp11.3-p11.23
201667_at	GJA1	gap junction protein, alpha 1, 43kDa	chr6q21-q23.2
201669_s_at	MARCKS	myristoylated alanine-rich protein kinase C substrate	chr6q22.2
201670_s_at	MARCKS	myristoylated alanine-rich protein kinase C substrate	chr6q22.2
201671_x_at	USP14	ubiquitin specific peptidase 14 (tRNA-guanine transglycosylase)	chr18p11.32
201674_s_at	AKAP1	A kinase (PRKA) anchor protein 1	chr17q21-q23
201675_at	AKAP1	A kinase (PRKA) anchor protein 1	chr17q21-q23
201678_s_at	C3orf37	chromosome 3 open reading frame 37	chr3q21.3
201681_s_at	DLG5	discs, large homolog 5 (Drosophila)	chr10q23
201683_x_at	TOX4	TOX high mobility group box family member 4	chr14q11.2
201688_s_at	TPD52	tumor protein D52	chr8q21
201689_s_at	TPD52	tumor protein D52	chr8q21
201690_s_at	TPD52	tumor protein D52	chr8q21
201691_s_at	TPD52	tumor protein D52	chr8q21
201692_at	SIGMAR1	sigma non-opioid intracellular receptor 1	chr9p13.3
201693_s_at	EGR1	early growth response 1	chr5q31.1
201694_s_at	EGR1	early growth response 1	chr5q31.1
201695_s_at	PNP	purine nucleoside phosphorylase	chr14q13.1
201697_s_at	DNMT1	DNA (cytosine-5-)-methyltransferase 1	chr19p13.2
201700_at	CCND3	cyclin D3	chr6p21
201703_s_at	PPP1R10	protein phosphatase 1, regulatory (inhibitor) subunit 10	chr6p21.3
201710_at	MYBL2	v-myb myeloblastosis viral oncogene homolog (avian)-like 2	chr20q13.1
201711_x_at	RANBP2	RAN binding protein 2	chr2q12.3
201712_s_at	RANBP2	RAN binding protein 2	chr2q12.3
201714_at	TUBG1	tubulin, gamma 1	chr17q21
201715_s_at	ACIN1	apoptotic chromatin condensation inducer 1	chr14q11.2
201718_s_at	EPB41L2	erythrocyte membrane protein band 4.1-like 2	chr6q23
201719_s_at	EPB41L2	erythrocyte membrane protein band 4.1-like 2	chr6q23
201720_s_at	LAPTM5	lysosomal protein transmembrane 5	chr1p34
201721_s_at	LAPTM5	lysosomal protein transmembrane 5	chr1p34
201722_s_at	GALNT1	UDP-N-acetyl-alpha-D-galactosamine:polypeptide N-acetylgalactosaminyltransferase 1 (GalNAc-T1)	chr18q12.1
201723_s_at	GALNT1	UDP-N-acetyl-alpha-D-galactosamine:polypeptide N-acetylgalactosaminyltransferase 1 (GalNAc-T1)	chr18q12.1
201724_s_at	GALNT1	UDP-N-acetyl-alpha-D-galactosamine:polypeptide N-acetylgalactosaminyltransferase 1 (GalNAc-T1)	chr18q12.1
201725_at	CDC123	cell division cycle 123 homolog (S. cerevisiae)	chr10p13
201727_s_at	ELAVL1	ELAV (embryonic lethal, abnormal vision, Drosophila)-like 1 (Hu antigen R)	chr19p13.2
201729_s_at	KIAA0100	KIAA0100	chr17q11.2
201730_s_at	TPR	translocated promoter region (to activated MET oncogene)	chr1q25
201732_s_at	CLCN3	chloride channel 3	chr4q33
201733_at	CLCN3	chloride channel 3	chr4q33
201739_at	SGK1	serum/glucocorticoid regulated kinase 1	chr6q23
201742_x_at	SRSF1	serine/arginine-rich splicing factor 1	chr17q22
201743_at	CD14	CD14 molecule	chr5q22-q32|5q31.1
201744_s_at	LUM	lumican	chr12q21.3-q22
201749_at	ECE1	endothelin converting enzyme 1	chr1p36.1
201752_s_at	ADD3	adducin 3 (gamma)	chr10q25.2
201755_at	MCM5	minichromosome maintenance complex component 5	chr22q13.1
201756_at	RPA2	replication protein A2, 32kDa	chr1p35
201760_s_at	WSB2	WD repeat and SOCS box-containing 2	chr12q24.23
201761_at	MTHFD2	methylenetetrahydrofolate dehydrogenase (NADP+ dependent) 2, methenyltetrahydrofolate cyclohydrolase	chr2p13.1
201763_s_at	DAXX	death-domain associated protein	chr6p21.3
201764_at	TMEM106C	transmembrane protein 106C	chr12q13.1
201765_s_at	HEXA	hexosaminidase A (alpha polypeptide)	chr15q24.1
201768_s_at	CLINT1	clathrin interactor 1	chr5q33.3
201770_at	SNRPA	small nuclear ribonucleoprotein polypeptide A	chr19q13.1
201774_s_at	NCAPD2	non-SMC condensin I complex, subunit D2	chr12p13.3
201777_s_at	KIAA0494	KIAA0494	chr1pter-p22.1
201779_s_at	RNF13	ring finger protein 13	chr3q25.1
201780_s_at	RNF13	ring finger protein 13	chr3q25.1
201781_s_at	AIP	aryl hydrocarbon receptor interacting protein	chr11q13.3
201785_at	RNASE1	ribonuclease, RNase A family, 1 (pancreatic)	chr14q11.2
201792_at	AEBP1	AE binding protein 1	chr7p13
201794_s_at	SMG7	Smg-7 homolog, nonsense mediated mRNA decay factor (C. elegans)	chr1q25
201797_s_at	VARS	valyl-tRNA synthetase	chr6p21.3
201798_s_at	MYOF	myoferlin	chr10q24
201805_at	PRKAG1	protein kinase, AMP-activated, gamma 1 non-catalytic subunit	chr12q12-q14
201809_s_at	ENG	endoglin	chr9q33-q34.1
201810_s_at	SH3BP5	SH3-domain binding protein 5 (BTK-associated)	chr3p24.3
201811_x_at	SH3BP5	SH3-domain binding protein 5 (BTK-associated)	chr3p24.3
201813_s_at	TBC1D5	TBC1 domain family, member 5	chr3p24.3
201818_at	LPCAT1	lysophosphatidylcholine acyltransferase 1	chr5p15.33
201821_s_at	TIMM17A	translocase of inner mitochondrial membrane 17 homolog A (yeast)	chr1q32.1
201823_s_at	RNF14	ring finger protein 14	chr5q23.3-q31.1
201825_s_at	SCCPDH	saccharopine dehydrogenase (putative)	chr1q44
201826_s_at	SCCPDH	saccharopine dehydrogenase (putative)	chr1q44
201827_at	SMARCD2	SWI/SNF related, matrix associated, actin dependent regulator of chromatin, subfamily d, member 2	chr17q23-q24
201828_x_at	FAM127A	family with sequence similarity 127, member A	chrXq26
201829_at	NET1	neuroepithelial cell transforming 1	chr10p15
201830_s_at	NET1	neuroepithelial cell transforming 1	chr10p15
201831_s_at	USO1	USO1 vesicle docking protein homolog (yeast)	chr4q21.1
201834_at	PRKAB1	protein kinase, AMP-activated, beta 1 non-catalytic subunit	chr12q24.1
201841_s_at	HSPB1	heat shock 27kDa protein 1	chr7q11.23
201842_s_at	EFEMP1	EGF-containing fibulin-like extracellular matrix protein 1	chr2p16
201843_s_at	EFEMP1	EGF-containing fibulin-like extracellular matrix protein 1	chr2p16
201844_s_at	RYBP	RING1 and YY1 binding protein	chr3p13
201845_s_at	RYBP	RING1 and YY1 binding protein	chr3p13
201846_s_at	RYBP	RING1 and YY1 binding protein	chr3p13
201847_at	LIPA	lipase A, lysosomal acid, cholesterol esterase	chr10q23.2-q23.3
201848_s_at	BNIP3	BCL2/adenovirus E1B 19kDa interacting protein 3	chr10q26.3
201849_at	BNIP3	BCL2/adenovirus E1B 19kDa interacting protein 3	chr10q26.3
201850_at	CAPG	capping protein (actin filament), gelsolin-like	chr2p11.2
201852_x_at	COL3A1	collagen, type III, alpha 1	chr2q31
201853_s_at	CDC25B	cell division cycle 25 homolog B (S. pombe)	chr20p13
201856_s_at	ZFR	zinc finger RNA binding protein	chr5p13.3
201858_s_at	SRGN	serglycin	chr10q22.1
201861_s_at	LRRFIP1	leucine rich repeat (in FLII) interacting protein 1	chr2q37.3
201862_s_at	LRRFIP1	leucine rich repeat (in FLII) interacting protein 1	chr2q37.3
201863_at	FAM32A	family with sequence similarity 32, member A	chr19pter-p13.3
201866_s_at	NR3C1	nuclear receptor subfamily 3, group C, member 1 (glucocorticoid receptor)	chr5q31.3
201867_s_at	TBL1X	transducin (beta)-like 1X-linked	chrXp22.3
201870_at	TOMM34	translocase of outer mitochondrial membrane 34	---
201874_at	MPZL1	myelin protein zero-like 1	chr1q24.2
201876_at	PON2	paraoxonase 2	chr7q21.3
201878_at	ARIH1	ariadne homolog, ubiquitin-conjugating enzyme E2 binding protein, 1 (Drosophila)	chr15q24
201879_at	ARIH1	ariadne homolog, ubiquitin-conjugating enzyme E2 binding protein, 1 (Drosophila)	chr15q24
201881_s_at	ARIH1	ariadne homolog, ubiquitin-conjugating enzyme E2 binding protein, 1 (Drosophila)	chr15q24
201883_s_at	B4GALT1	UDP-Gal:betaGlcNAc beta 1,4- galactosyltransferase, polypeptide 1	chr9p13
201887_at	IL13RA1	interleukin 13 receptor, alpha 1	chrXq24
201888_s_at	IL13RA1	interleukin 13 receptor, alpha 1	chrXq24
201889_at	FAM3C	family with sequence similarity 3, member C	chr7q31
201890_at	RRM2	ribonucleotide reductase M2	chr2p25-p24
201892_s_at	IMPDH2	IMP (inosine 5'-monophosphate) dehydrogenase 2	chr3p21.2
201893_x_at	DCN	decorin	chr12q21.33
201897_s_at	CKS1B	CDC28 protein kinase regulatory subunit 1B	chr1q21.2
201898_s_at	UBE2A	ubiquitin-conjugating enzyme E2A (RAD6 homolog)	chrXq24
201899_s_at	UBE2A	ubiquitin-conjugating enzyme E2A (RAD6 homolog)	chrXq24
201903_at	UQCRC1	ubiquinol-cytochrome c reductase core protein I	chr3p21.3
201908_at	DVL3	dishevelled, dsh homolog 3 (Drosophila)	chr3q27
201909_at	RPS4Y1	ribosomal protein S4, Y-linked 1	chrYp11.3
201910_at	FARP1	FERM, RhoGEF (ARHGEF) and pleckstrin domain protein 1 (chondrocyte-derived)	chr13q32.2
201911_s_at	FARP1	FERM, RhoGEF (ARHGEF) and pleckstrin domain protein 1 (chondrocyte-derived)	chr13q32.2
201912_s_at	GSPT1	G1 to S phase transition 1	chr16p13.1
201914_s_at	SEC63	SEC63 homolog (S. cerevisiae)	chr6q21
201917_s_at	SLC25A36	solute carrier family 25, member 36	chr3q23
201918_at	SLC25A36	solute carrier family 25, member 36	chr3q23
201923_at	PRDX4	peroxiredoxin 4	chrXp22.11
201924_at	AFF1	AF4/FMR2 family, member 1	chr4q21
201925_s_at	CD55	CD55 molecule, decay accelerating factor for complement (Cromer blood group)	chr1q32
201926_s_at	CD55	CD55 molecule, decay accelerating factor for complement (Cromer blood group)	chr1q32
201927_s_at	PKP4	plakophilin 4	chr2q24.1
201928_at	PKP4	plakophilin 4	chr2q24.1
201930_at	MCM6	minichromosome maintenance complex component 6	chr2q21
201932_at	LRRC41	leucine rich repeat containing 41	chr1p34.1
201935_s_at	EIF4G3	eukaryotic translation initiation factor 4 gamma, 3	chr1p36.12
201938_at	CDK2AP1	cyclin-dependent kinase 2 associated protein 1	chr12q24.31
201939_at	PLK2	polo-like kinase 2	chr5q12.1-q13.2
201940_at	CPD	carboxypeptidase D	chr17q11.2
201941_at	CPD	carboxypeptidase D	chr17q11.2
201943_s_at	CPD	carboxypeptidase D	chr17q11.2
201944_at	HEXB	hexosaminidase B (beta polypeptide)	chr5q13
201946_s_at	CCT2	chaperonin containing TCP1, subunit 2 (beta)	chr12q15
201951_at	ALCAM	activated leukocyte cell adhesion molecule	chr3q13.1
201952_at	ALCAM	activated leukocyte cell adhesion molecule	chr3q13.1
201954_at	ARPC1B	actin related protein 2/3 complex, subunit 1B, 41kDa	chr7q22.1
201957_at	PPP1R12B	protein phosphatase 1, regulatory (inhibitor) subunit 12B	chr1q32.1
201959_s_at	MYCBP2	MYC binding protein 2	chr13q22
201963_at	ACSL1	acyl-CoA synthetase long-chain family member 1	chr4q35
201964_at	SETX	senataxin	chr9q34.13
201967_at	RBM6	RNA binding motif protein 6	chr3p21.3
201968_s_at	PGM1	phosphoglucomutase 1	chr1p31
201969_at	NASP	nuclear autoantigenic sperm protein (histone-binding)	chr1p34.1
201970_s_at	NASP	nuclear autoantigenic sperm protein (histone-binding)	chr1p34.1
201971_s_at	ATP6V1A	ATPase, H+ transporting, lysosomal 70kDa, V1 subunit A	chr3q13.31
201975_at	CLIP1	CAP-GLY domain containing linker protein 1	chr12q24.3
201977_s_at	KIAA0141	KIAA0141	chr5q31.3
201988_s_at	CREBL2	cAMP responsive element binding protein-like 2	chr12p13
201989_s_at	CREBL2	cAMP responsive element binding protein-like 2	chr12p13
201990_s_at	CREBL2	cAMP responsive element binding protein-like 2	chr12p13
201992_s_at	KIF5B	kinesin family member 5B	chr10p11.22
201995_at	EXT1	exostosin 1	chr8q24.11
201996_s_at	SPEN	spen homolog, transcriptional regulator (Drosophila)	chr1p36
201997_s_at	SPEN	spen homolog, transcriptional regulator (Drosophila)	chr1p36
201998_at	ST6GAL1	ST6 beta-galactosamide alpha-2,6-sialyltranferase 1	chr3q27-q28
201999_s_at	DYNLT1	dynein, light chain, Tctex-type 1	chr6q25.2-q25.3
202000_at	NDUFA6	NADH dehydrogenase (ubiquinone) 1 alpha subcomplex, 6, 14kDa	chr22q13.2
202003_s_at	ACAA2	acetyl-CoA acyltransferase 2	chr18q21.1
202004_x_at	SDHC	succinate dehydrogenase complex, subunit C, integral membrane protein, 15kDa	chr1q23.3
202005_at	ST14	suppression of tumorigenicity 14 (colon carcinoma)	chr11q24-q25
202006_at	PTPN12	protein tyrosine phosphatase, non-receptor type 12	chr7q11.23
202007_at	NID1	nidogen 1	chr1q43
202009_at	TWF2	twinfilin, actin-binding protein, homolog 2 (Drosophila)	chr3p21.1
202011_at	TJP1	tight junction protein 1 (zona occludens 1)	chr15q13
202012_s_at	EXT2	exostosin 2	chr11p12-p11
202013_s_at	EXT2	exostosin 2	chr11p12-p11
202016_at	MEST	mesoderm specific transcript homolog (mouse)	chr7q32
202020_s_at	LANCL1	LanC lantibiotic synthetase component C-like 1 (bacterial)	chr2q33-q35
202023_at	EFNA1	ephrin-A1	chr1q21-q22
202024_at	ASNA1	arsA arsenite transporter, ATP-binding, homolog 1 (bacterial)	chr19q13.3
202027_at	TMEM184B	transmembrane protein 184B	chr22q12
202032_s_at	MAN2A2	mannosidase, alpha, class 2A, member 2	chr15q26.1
202043_s_at	SMS	spermine synthase	chrXp22.1
202047_s_at	CBX6	chromobox homolog 6	chr22q13.1
202048_s_at	CBX6	chromobox homolog 6	chr22q13.1
202052_s_at	RAI14	retinoic acid induced 14	chr5p13.3-p13.2
202053_s_at	ALDH3A2	aldehyde dehydrogenase 3 family, member A2	chr17p11.2
202054_s_at	ALDH3A2	aldehyde dehydrogenase 3 family, member A2	chr17p11.2
202057_at	KPNA1	karyopherin alpha 1 (importin alpha 5)	chr3q21
202058_s_at	KPNA1	karyopherin alpha 1 (importin alpha 5)	chr3q21
202062_s_at	SEL1L	sel-1 suppressor of lin-12-like (C. elegans)	chr14q31
202068_s_at	LDLR	low density lipoprotein receptor	chr19p13.3
202069_s_at	IDH3A	isocitrate dehydrogenase 3 (NAD+) alpha	chr15q25.1-q25.2
202070_s_at	IDH3A	isocitrate dehydrogenase 3 (NAD+) alpha	chr15q25.1-q25.2
202071_at	SDC4	syndecan 4	chr20q12
202072_at	HNRNPL	heterogeneous nuclear ribonucleoprotein L	chr19q13.2
202073_at	OPTN	optineurin	chr10p13
202074_s_at	OPTN	optineurin	chr10p13
202075_s_at	PLTP	phospholipid transfer protein	chr20q13.12
202079_s_at	TRAK1	trafficking protein, kinesin binding 1	chr3p22.1
202080_s_at	TRAK1	trafficking protein, kinesin binding 1	chr3p22.1
202081_at	IER2	immediate early response 2	chr19p13.2
202082_s_at	SEC14L1	SEC14-like 1 (S. cerevisiae)	chr17q25.2
202083_s_at	SEC14L1	SEC14-like 1 (S. cerevisiae)	chr17q25.2
202084_s_at	SEC14L1	SEC14-like 1 (S. cerevisiae)	chr17q25.2
202085_at	TJP2	tight junction protein 2 (zona occludens 2)	chr9q13-q21
202086_at	MX1	myxovirus (influenza virus) resistance 1, interferon-inducible protein p78 (mouse)	chr21q22.3
202087_s_at	CTSL1	cathepsin L1	chr9q21.33
202089_s_at	SLC39A6	solute carrier family 39 (zinc transporter), member 6	chr18q12.2
202092_s_at	ARL2BP	ADP-ribosylation factor-like 2 binding protein	chr16q13
202094_at	BIRC5	baculoviral IAP repeat-containing 5	chr17q25
202095_s_at	BIRC5	baculoviral IAP repeat-containing 5	chr17q25
202096_s_at	TSPO	translocator protein (18kDa)	chr22q13.31
202098_s_at	PRMT2	protein arginine methyltransferase 2	chr21q22.3
202100_at	RALB	v-ral simian leukemia viral oncogene homolog B (ras related; GTP binding protein)	chr2cen-q13
202102_s_at	BRD4	bromodomain containing 4	chr19p13.1
202104_s_at	SPG7	spastic paraplegia 7 (pure and complicated autosomal recessive)	chr16q24.3
202105_at	IGBP1	immunoglobulin (CD79A) binding protein 1	chrXq13.1-q13.3
202106_at	GOLGA3	golgin A3	chr12q24.33
202107_s_at	MCM2	minichromosome maintenance complex component 2	chr3q21
202109_at	ARFIP2	ADP-ribosylation factor interacting protein 2	chr11p15
202112_at	VWF	von Willebrand factor	chr12p13.3
202113_s_at	SNX2	sorting nexin 2	chr5q23
202118_s_at	CPNE3	copine III	chr8q21.3
202119_s_at	CPNE3	copine III	chr8q21.3
202122_s_at	PLIN3	perilipin 3	chr19p13.3
202123_s_at	ABL1	c-abl oncogene 1, non-receptor tyrosine kinase	chr9q34.1
202124_s_at	TRAK2	trafficking protein, kinesin binding 2	chr2q33
202127_at	PRPF4B	PRP4 pre-mRNA processing factor 4 homolog B (yeast)	chr6p25.2
202129_s_at	RIOK3	RIO kinase 3 (yeast)	chr18q11.2
202132_at	WWTR1	WW domain containing transcription regulator 1	chr3q23-q24
202133_at	WWTR1	WW domain containing transcription regulator 1	chr3q23-q24
202136_at	ZMYND11	zinc finger, MYND domain containing 11	chr10p14
202138_x_at	AIMP2	aminoacyl tRNA synthetase complex-interacting multifunctional protein 2	chr7p22
202139_at	AKR7A2	aldo-keto reductase family 7, member A2 (aflatoxin aldehyde reductase)	chr1p36.13
202140_s_at	CLK3	CDC-like kinase 3	chr15q24
202143_s_at	COPS8	COP9 constitutive photomorphogenic homolog subunit 8 (Arabidopsis)	chr2q37.3
202149_at	NEDD9	neural precursor cell expressed, developmentally down-regulated 9	chr6p25-p24
202151_s_at	UBAC1	UBA domain containing 1	chr9q34.3
202153_s_at	NUP62	nucleoporin 62kDa	chr19q13.33
202154_x_at	TUBB3	tubulin, beta 3	chr16q24.3
202156_s_at	CELF2	CUGBP, Elav-like family member 2	chr10p13
202157_s_at	CELF2	CUGBP, Elav-like family member 2	chr10p13
202158_s_at	CELF2	CUGBP, Elav-like family member 2	chr10p13
202159_at	FARSA	phenylalanyl-tRNA synthetase, alpha subunit	chr19p13.2
202160_at	CREBBP	CREB binding protein	chr16p13.3
202164_s_at	CNOT8	CCR4-NOT transcription complex, subunit 8	chr5q31-q33
202165_at	PPP1R2	protein phosphatase 1, regulatory (inhibitor) subunit 2	chr3q29
202166_s_at	PPP1R2	protein phosphatase 1, regulatory (inhibitor) subunit 2	chr3q29
202170_s_at	AASDHPPT	aminoadipate-semialdehyde dehydrogenase-phosphopantetheinyl transferase	chr11q22
202173_s_at	VEZF1	vascular endothelial zinc finger 1	chr17q22
202179_at	BLMH	bleomycin hydrolase	chr17q11.2
202180_s_at	MVP	major vault protein	chr16p11.2
202182_at	KAT2A	K(lysine) acetyltransferase 2A	chr17q21
202183_s_at	KIF22	kinesin family member 22	chr16p11.2
202185_at	PLOD3	procollagen-lysine, 2-oxoglutarate 5-dioxygenase 3	chr7q22
202188_at	NUP93	nucleoporin 93kDa	chr16q13
202190_at	CSTF1	cleavage stimulation factor, 3' pre-RNA, subunit 1, 50kDa	chr20q13.2
202191_s_at	GAS7	growth arrest-specific 7	chr17p13.1
202192_s_at	GAS7	growth arrest-specific 7	chr17p13.1
202193_at	LIMK2	LIM domain kinase 2	chr22q12.2
202201_at	BLVRB	biliverdin reductase B (flavin reductase (NADPH))	chr19q13.1-q13.2
202202_s_at	LAMA4	laminin, alpha 4	chr6q21
202203_s_at	AMFR	autocrine motility factor receptor	chr16q21
202204_s_at	AMFR	autocrine motility factor receptor	chr16q21
202205_at	VASP	vasodilator-stimulated phosphoprotein	chr19q13.2-q13.3
202206_at	ARL4C	ADP-ribosylation factor-like 4C	chr2q37.1
202207_at	ARL4C	ADP-ribosylation factor-like 4C	chr2q37.1
202208_s_at	ARL4C	ADP-ribosylation factor-like 4C	chr2q37.1
202212_at	PES1	pescadillo homolog 1, containing BRCT domain (zebrafish)	chr22q12.1
202213_s_at	CUL4B	cullin 4B	chrXq23
202217_at	C21orf33	chromosome 21 open reading frame 33	chr21q22.3
202221_s_at	EP300	E1A binding protein p300	chr22q13.2
202223_at	STT3A	STT3, subunit of the oligosaccharyltransferase complex, homolog A (S. cerevisiae)	chr11q23.3
202230_s_at	CHERP	calcium homeostasis endoplasmic reticulum protein	chr19p13.1
202234_s_at	SLC16A1	solute carrier family 16, member 1 (monocarboxylic acid transporter 1)	chr1p12
202235_at	SLC16A1	solute carrier family 16, member 1 (monocarboxylic acid transporter 1)	chr1p12
202236_s_at	SLC16A1	solute carrier family 16, member 1 (monocarboxylic acid transporter 1)	chr1p12
202237_at	NNMT	nicotinamide N-methyltransferase	chr11q23.1
202238_s_at	NNMT	nicotinamide N-methyltransferase	chr11q23.1
202241_at	TRIB1	tribbles homolog 1 (Drosophila)	chr8q24.13
202242_at	TSPAN7	tetraspanin 7	chrXp11.4
202245_at	LSS	lanosterol synthase (2,3-oxidosqualene-lanosterol cyclase)	chr21q22.3
202246_s_at	CDK4	cyclin-dependent kinase 4	chr12q14
202250_s_at	DCAF8	DDB1 and CUL4 associated factor 8	chr1q22-q23
202252_at	RAB13	RAB13, member RAS oncogene family	chr1q21.2
202255_s_at	SIPA1L1	signal-induced proliferation-associated 1 like 1	chr14q24.2
202257_s_at	CD2BP2	CD2 (cytoplasmic tail) binding protein 2	chr16p11.2
202259_s_at	N4BP2L2	NEDD4 binding protein 2-like 2	chr13q13.1
202261_at	VPS72	vacuolar protein sorting 72 homolog (S. cerevisiae)	chr1q21
202263_at	CYB5R1	cytochrome b5 reductase 1	chr1p36.13-q41
202264_s_at	TOMM40	translocase of outer mitochondrial membrane 40 homolog (yeast)	chr19q13
202269_x_at	GBP1	guanylate binding protein 1, interferon-inducible, 67kDa	chr1p22.2
202270_at	GBP1	guanylate binding protein 1, interferon-inducible, 67kDa	chr1p22.2
202272_s_at	FBXO28	F-box protein 28	chr1q42.11
202279_at	C14orf2	chromosome 14 open reading frame 2	chr14q32.33
202281_at	GAK	cyclin G associated kinase	chr4p16
202282_at	HSD17B10	hydroxysteroid (17-beta) dehydrogenase 10	chrXp11.2
202283_at	SERPINF1	serpin peptidase inhibitor, clade F (alpha-2 antiplasmin, pigment epithelium derived factor), member 1	chr17p13.1
202284_s_at	CDKN1A	cyclin-dependent kinase inhibitor 1A (p21, Cip1)	chr6p21.2
202290_at	PDAP1	PDGFA associated protein 1	chr7q22.1
202291_s_at	MGP	matrix Gla protein	chr12p12.3
202301_s_at	RSRC2	arginine/serine-rich coiled-coil 2	chr12q24.31
202307_s_at	TAP1	transporter 1, ATP-binding cassette, sub-family B (MDR/TAP)	chr6p21.3
202309_at	MTHFD1	methylenetetrahydrofolate dehydrogenase (NADP+ dependent) 1, methenyltetrahydrofolate cyclohydrolase, formyltetrahydrofolate synthetase	chr14q24
202310_s_at	COL1A1	collagen, type I, alpha 1	chr17q21.33
202311_s_at	COL1A1	collagen, type I, alpha 1	chr17q21.33
202314_at	CYP51A1	cytochrome P450, family 51, subfamily A, polypeptide 1	chr7q21.2
202315_s_at	BCR	breakpoint cluster region	chr22q11|22q11.23
202317_s_at	UBE4B	ubiquitination factor E4B (UFD2 homolog, yeast)	chr1p36.3
202319_at	SENP6	SUMO1/sentrin specific peptidase 6	chr6q13-q14.3
202321_at	GGPS1	geranylgeranyl diphosphate synthase 1	chr1q43
202323_s_at	ACBD3	acyl-CoA binding domain containing 3	chr1q42.12
202329_at	CSK	c-src tyrosine kinase	chr15q24.1
202330_s_at	UNG	uracil-DNA glycosylase	chr12q23-q24.1
202332_at	CSNK1E	casein kinase 1, epsilon	chr22q13.1
202336_s_at	PAM	peptidylglycine alpha-amidating monooxygenase	chr5q14-q21
202337_at	PMF1	polyamine-modulated factor 1	chr1q12
202338_at	TK1	thymidine kinase 1, soluble	chr17q23.2-q25.3
202341_s_at	TRIM2	tripartite motif-containing 2	chr4q31.3
202342_s_at	TRIM2	tripartite motif-containing 2	chr4q31.3
202345_s_at	FABP5	fatty acid binding protein 5 (psoriasis-associated)	chr8q21.13
202350_s_at	MATN2	matrilin 2	chr8q22
202351_at	ITGAV	integrin, alpha V (vitronectin receptor, alpha polypeptide, antigen CD51)	chr2q31-q32
202354_s_at	GTF2F1	general transcription factor IIF, polypeptide 1, 74kDa	chr19p13.3
202356_s_at	GTF2F1	general transcription factor IIF, polypeptide 1, 74kDa	chr19p13.3
202357_s_at	CFB	complement factor B	chr6p21.3
202358_s_at	SNX19	sorting nexin 19	chr11q25
202359_s_at	SNX19	sorting nexin 19	chr11q25
202361_at	SEC24C	SEC24 family, member C (S. cerevisiae)	chr10q22.2
202364_at	MXI1	MAX interactor 1	chr10q24-q25
202367_at	CUX1	cut-like homeobox 1	chr7q22.1
202368_s_at	TRAM2	translocation associated membrane protein 2	chr6p21.1-p12
202369_s_at	TRAM2	translocation associated membrane protein 2	chr6p21.1-p12
202371_at	TCEAL4	transcription elongation factor A (SII)-like 4	chrXq22.2
202372_at	RAB3GAP2	RAB3 GTPase activating protein subunit 2 (non-catalytic)	chr1q41
202373_s_at	RAB3GAP2	RAB3 GTPase activating protein subunit 2 (non-catalytic)	chr1q41
202374_s_at	RAB3GAP2	RAB3 GTPase activating protein subunit 2 (non-catalytic)	chr1q41
202375_at	SEC24D	SEC24 family, member D (S. cerevisiae)	chr4q26
202377_at	LEPROT	leptin receptor overlapping transcript	chr1p31.3
202378_s_at	LEPROT	leptin receptor overlapping transcript	chr1p31.3
202379_s_at	NKTR	natural killer-tumor recognition sequence	chr3p23-p21
202380_s_at	NKTR	natural killer-tumor recognition sequence	chr3p23-p21
202381_at	ADAM9	ADAM metallopeptidase domain 9	chr8p11.22
202382_s_at	GNPDA1	glucosamine-6-phosphate deaminase 1	chr5q21
202384_s_at	TCOF1	Treacher Collins-Franceschetti syndrome 1	chr5q32-q33.1
202385_s_at	TCOF1	Treacher Collins-Franceschetti syndrome 1	chr5q32-q33.1
202386_s_at	KIAA0430	KIAA0430	chr16p13.11
202387_at	BAG1	BCL2-associated athanogene	chr9p12
202388_at	RGS2	regulator of G-protein signaling 2, 24kDa	chr1q31
202389_s_at	HTT	huntingtin	chr4p16.3
202391_at	BASP1	brain abundant, membrane attached signal protein 1	chr5p15.1
202392_s_at	PISD	phosphatidylserine decarboxylase	chr22q12.2
202393_s_at	KLF10	Kruppel-like factor 10	chr8q22.2
202399_s_at	AP3S2	adaptor-related protein complex 3, sigma 2 subunit	chr15q26.1
202402_s_at	CARS	cysteinyl-tRNA synthetase	chr11p15.5
202403_s_at	COL1A2	collagen, type I, alpha 2	chr7q22.1
202404_s_at	COL1A2	collagen, type I, alpha 2	chr7q22.1
202411_at	IFI27	interferon, alpha-inducible protein 27	chr14q32
202412_s_at	USP1	ubiquitin specific peptidase 1	chr1p31.3
202417_at	KEAP1	kelch-like ECH-associated protein 1	chr19p13.2
202418_at	YIF1A	Yip1 interacting factor homolog A (S. cerevisiae)	chr11q13
202419_at	KDSR	3-ketodihydrosphingosine reductase	chr18q21.3
202422_s_at	ACSL4	acyl-CoA synthetase long-chain family member 4	chrXq22.3-q23
202424_at	MAP2K2	mitogen-activated protein kinase kinase 2	chr19p13.3
202425_x_at	PPP3CA	protein phosphatase 3, catalytic subunit, alpha isozyme	chr4q24
202427_s_at	BRP44	brain protein 44	chr1q24
202429_s_at	PPP3CA	protein phosphatase 3, catalytic subunit, alpha isozyme	chr4q24
202430_s_at	PLSCR1	phospholipid scramblase 1	chr3q23
202431_s_at	MYC	v-myc myelocytomatosis viral oncogene homolog (avian)	chr8q24.21
202433_at	SLC35B1	solute carrier family 35, member B1	chr17q21.33
202435_s_at	CYP1B1	cytochrome P450, family 1, subfamily B, polypeptide 1	chr2p21
202436_s_at	CYP1B1	cytochrome P450, family 1, subfamily B, polypeptide 1	chr2p21
202437_s_at	CYP1B1	cytochrome P450, family 1, subfamily B, polypeptide 1	chr2p21
202439_s_at	IDS	iduronate 2-sulfatase	chrXq28
202443_x_at	NOTCH2	notch 2	chr1p13-p11
202446_s_at	PLSCR1	phospholipid scramblase 1	chr3q23
202449_s_at	RXRA	retinoid X receptor, alpha	chr9q34.3
202450_s_at	CTSK	cathepsin K	chr1q21
202453_s_at	GTF2H1	general transcription factor IIH, polypeptide 1, 62kDa	chr11p15.1-p14
202457_s_at	PPP3CA	protein phosphatase 3, catalytic subunit, alpha isozyme	chr4q24
202458_at	PRSS23	protease, serine, 23	chr11q14.1
202459_s_at	LPIN2	lipin 2	chr18p11.31
202460_s_at	LPIN2	lipin 2	chr18p11.31
202464_s_at	PFKFB3	6-phosphofructo-2-kinase/fructose-2,6-biphosphatase 3	chr10p15.1
202465_at	PCOLCE	procollagen C-endopeptidase enhancer	chr7q22
202466_at	PAPD7	PAP associated domain containing 7	chr5p15
202468_s_at	CTNNAL1	catenin (cadherin-associated protein), alpha-like 1	chr9q31.2
202470_s_at	CPSF6	cleavage and polyadenylation specific factor 6, 68kDa	chr12q15
202471_s_at	IDH3G	isocitrate dehydrogenase 3 (NAD+) gamma	chrXq28
202478_at	TRIB2	tribbles homolog 2 (Drosophila)	chr2p24.3
202479_s_at	TRIB2	tribbles homolog 2 (Drosophila)	chr2p24.3
202481_at	DHRS3	dehydrogenase/reductase (SDR family) member 3	chr1p36.1
202483_s_at	RANBP1	RAN binding protein 1	chr22q11.21
202486_at	AFG3L2	AFG3 ATPase family gene 3-like 2 (S. cerevisiae)	chr18p11
202497_x_at	SLC2A3	solute carrier family 2 (facilitated glucose transporter), member 3	chr12p13.3
202498_s_at	SLC2A3	solute carrier family 2 (facilitated glucose transporter), member 3	chr12p13.3
202499_s_at	SLC2A3	solute carrier family 2 (facilitated glucose transporter), member 3	chr12p13.3
202500_at	DNAJB2	DnaJ (Hsp40) homolog, subfamily B, member 2	chr2q32-q34
202501_at	MAPRE2	microtubule-associated protein, RP/EB family, member 2	chr18q12.1
202502_at	ACADM	acyl-CoA dehydrogenase, C-4 to C-12 straight chain	chr1p31
202503_s_at	KIAA0101	KIAA0101	chr15q22.31
202510_s_at	TNFAIP2	tumor necrosis factor, alpha-induced protein 2	chr14q32
202512_s_at	ATG5	ATG5 autophagy related 5 homolog (S. cerevisiae)	chr6q21
202516_s_at	DLG1	discs, large homolog 1 (Drosophila)	chr3q29
202519_at	MLXIP	MLX interacting protein	chr12q24.31
202524_s_at	SPOCK2	sparc/osteonectin, cwcv and kazal-like domains proteoglycan (testican) 2	chr10pter-q25.3
202527_s_at	SMAD4	SMAD family member 4	chr18q21.1
202531_at	IRF1	interferon regulatory factor 1	chr5q31.1
202532_s_at	DHFR	dihydrofolate reductase	chr5q11.2-q13.2
202533_s_at	DHFR	dihydrofolate reductase	chr5q11.2-q13.2
202534_x_at	DHFR	dihydrofolate reductase	chr5q11.2-q13.2
202535_at	FADD	Fas (TNFRSF6)-associated via death domain	chr11q13.3
202539_s_at	HMGCR	3-hydroxy-3-methylglutaryl-CoA reductase	chr5q13.3-q14
202540_s_at	HMGCR	3-hydroxy-3-methylglutaryl-CoA reductase	chr5q13.3-q14
202543_s_at	GMFB	glia maturation factor, beta	chr14q22.2
202545_at	PRKCD	protein kinase C, delta	chr3p21.31
202547_s_at	ARHGEF7	Rho guanine nucleotide exchange factor (GEF) 7	chr13q34
202548_s_at	ARHGEF7	Rho guanine nucleotide exchange factor (GEF) 7	chr13q34
202551_s_at	CRIM1	cysteine rich transmembrane BMP regulator 1 (chordin-like)	chr2p21
202552_s_at	CRIM1	cysteine rich transmembrane BMP regulator 1 (chordin-like)	chr2p21
202555_s_at	MYLK	myosin light chain kinase	chr3q21
202558_s_at	HSPA13	heat shock protein 70kDa family, member 13	chr21q11.1|21q11
202561_at	TNKS	tankyrase, TRF1-interacting ankyrin-related ADP-ribose polymerase	chr8p23.1
202562_s_at	C14orf1	chromosome 14 open reading frame 1	chr14q24.3
202564_x_at	ARL2	ADP-ribosylation factor-like 2	chr11q13
202565_s_at	SVIL	supervillin	chr10p11.2
202574_s_at	CSNK1G2	casein kinase 1, gamma 2	chr19p13.3
202580_x_at	FOXM1	forkhead box M1	chr12p13
202581_at	HSPA1A /// HSPA1B	heat shock 70kDa protein 1A /// heat shock 70kDa protein 1B	chr6p21.3
202583_s_at	RANBP9	RAN binding protein 9	chr6p23
202584_at	NFX1	nuclear transcription factor, X-box binding 1	chr9p13.3
202585_s_at	NFX1	nuclear transcription factor, X-box binding 1	chr9p13.3
202589_at	TYMS	thymidylate synthetase	chr18p11.32
202592_at	BLOC1S1	biogenesis of lysosomal organelles complex-1, subunit 1	chr12q13-q14
202593_s_at	GDE1	glycerophosphodiester phosphodiesterase 1	chr16p12-p11.2
202594_at	LEPROTL1	leptin receptor overlapping transcript-like 1	chr8p21
202595_s_at	LEPROTL1	leptin receptor overlapping transcript-like 1	chr8p21
202598_at	S100A13	S100 calcium binding protein A13	chr1q21
202599_s_at	NRIP1	nuclear receptor interacting protein 1	chr21q11.2
202600_s_at	NRIP1	nuclear receptor interacting protein 1	chr21q11.2
202604_x_at	ADAM10	ADAM metallopeptidase domain 10	chr15q2|15q22
202609_at	EPS8	epidermal growth factor receptor pathway substrate 8	chr12p12.3
202610_s_at	MED14	mediator complex subunit 14	chrXp11.4
202611_s_at	MED14	mediator complex subunit 14	chrXp11.4
202613_at	CTPS	CTP synthase	chr1p34.1
202615_at	GNAQ	guanine nucleotide binding protein (G protein), q polypeptide	chr9q21
202619_s_at	PLOD2	procollagen-lysine, 2-oxoglutarate 5-dioxygenase 2	chr3q24
202620_s_at	PLOD2	procollagen-lysine, 2-oxoglutarate 5-dioxygenase 2	chr3q24
202622_s_at	ATXN2	ataxin 2	chr12q24.1
202625_at	LYN	v-yes-1 Yamaguchi sarcoma viral related oncogene homolog	chr8q13
202626_s_at	LYN	v-yes-1 Yamaguchi sarcoma viral related oncogene homolog	chr8q13
202631_s_at	APPBP2	amyloid beta precursor protein (cytoplasmic tail) binding protein 2	chr17q21-q23
202636_at	RNF103	ring finger protein 103	chr2p11.2
202637_s_at	ICAM1	intercellular adhesion molecule 1	chr19p13.3-p13.2
202638_s_at	ICAM1	intercellular adhesion molecule 1	chr19p13.3-p13.2
202641_at	ARL3	ADP-ribosylation factor-like 3	chr10q23.3
202642_s_at	TRRAP	transformation/transcription domain-associated protein	chr7q21.2-q22.1
202643_s_at	TNFAIP3	tumor necrosis factor, alpha-induced protein 3	chr6q23
202644_s_at	TNFAIP3	tumor necrosis factor, alpha-induced protein 3	chr6q23
202647_s_at	NRAS	neuroblastoma RAS viral (v-ras) oncogene homolog	chr1p13.2
202651_at	LPGAT1	lysophosphatidylglycerol acyltransferase 1	chr1q32
202655_at	MANF	mesencephalic astrocyte-derived neurotrophic factor	chr3p21.1
202656_s_at	SERTAD2	SERTA domain containing 2	chr2p14
202657_s_at	SERTAD2	SERTA domain containing 2	chr2p14
202658_at	PEX11B	peroxisomal biogenesis factor 11 beta	chr1q21.1
202660_at	ITPR2	inositol 1,4,5-triphosphate receptor, type 2	chr12p11
202661_at	ITPR2	inositol 1,4,5-triphosphate receptor, type 2	chr12p11
202662_s_at	ITPR2	inositol 1,4,5-triphosphate receptor, type 2	chr12p11
202663_at	WIPF1	WAS/WASL interacting protein family, member 1	chr2q31.1
202664_at	WIPF1	WAS/WASL interacting protein family, member 1	chr2q31.1
202665_s_at	WIPF1	WAS/WASL interacting protein family, member 1	chr2q31.1
202667_s_at	SLC39A4 /// SLC39A7	solute carrier family 39 (zinc transporter), member 4 /// solute carrier family 39 (zinc transporter), member 7	chr6p21.3 /// chr8q24.3
202668_at	EFNB2	ephrin-B2	chr13q33
202670_at	MAP2K1	mitogen-activated protein kinase kinase 1	chr15q22.1-q22.33
202671_s_at	PDXK	pyridoxal (pyridoxine, vitamin B6) kinase	chr21q22.3
202672_s_at	ATF3	activating transcription factor 3	chr1q32.3
202679_at	NPC1	Niemann-Pick disease, type C1	chr18q11-q12
202680_at	GTF2E2	general transcription factor IIE, polypeptide 2, beta 34kDa	chr8p12
202681_at	USP4	ubiquitin specific peptidase 4 (proto-oncogene)	chr3p21.3
202684_s_at	RNMT	RNA (guanine-7-) methyltransferase	chr18p11.21
202686_s_at	AXL	AXL receptor tyrosine kinase	chr19q13.1
202687_s_at	TNFSF10	tumor necrosis factor (ligand) superfamily, member 10	chr3q26
202688_at	TNFSF10	tumor necrosis factor (ligand) superfamily, member 10	chr3q26
202690_s_at	SNRPD1	small nuclear ribonucleoprotein D1 polypeptide 16kDa	chr18q11.2
202691_at	SNRPD1	small nuclear ribonucleoprotein D1 polypeptide 16kDa	chr18q11.2
202692_s_at	UBTF	upstream binding transcription factor, RNA polymerase I	chr17q21.3
202693_s_at	STK17A	serine/threonine kinase 17a	chr7p13
202694_at	STK17A	serine/threonine kinase 17a	chr7p13
202695_s_at	STK17A	serine/threonine kinase 17a	chr7p13
202696_at	OXSR1	oxidative-stress responsive 1	chr3p22.2
202697_at	NUDT21	nudix (nucleoside diphosphate linked moiety X)-type motif 21	chr16q12.2
202702_at	TRIM26	tripartite motif-containing 26	chr6p21.3
202705_at	CCNB2	cyclin B2	chr15q22.2
202706_s_at	UMPS	uridine monophosphate synthetase	chr3q13
202709_at	FMOD	fibromodulin	chr1q32
202710_at	BET1	blocked early in transport 1 homolog (S. cerevisiae)	chr7q21.1-q22
202715_at	CAD	carbamoyl-phosphate synthetase 2, aspartate transcarbamylase, and dihydroorotase	chr2p22-p21
202716_at	PTPN1	protein tyrosine phosphatase, non-receptor type 1	chr20q13.1-q13.2
202719_s_at	TES	testis derived transcript (3 LIM domains)	chr7q31.2
202720_at	TES	testis derived transcript (3 LIM domains)	chr7q31.2
202722_s_at	GFPT1	glutamine--fructose-6-phosphate transaminase 1	chr2p13
202723_s_at	FOXO1	forkhead box O1	chr13q14.1
202724_s_at	FOXO1	forkhead box O1	chr13q14.1
202725_at	POLR2A	polymerase (RNA) II (DNA directed) polypeptide A, 220kDa	chr17p13.1
202726_at	LIG1	ligase I, DNA, ATP-dependent	chr19q13.2-q13.3
202727_s_at	IFNGR1	interferon gamma receptor 1	chr6q23.3
202729_s_at	LTBP1	latent transforming growth factor beta binding protein 1	chr2p22-p21
202730_s_at	PDCD4	programmed cell death 4 (neoplastic transformation inhibitor)	chr10q24
202731_at	PDCD4	programmed cell death 4 (neoplastic transformation inhibitor)	chr10q24
202732_at	PKIG	protein kinase (cAMP-dependent, catalytic) inhibitor gamma	chr20q12-q13.1
202733_at	P4HA2	prolyl 4-hydroxylase, alpha polypeptide II	chr5q31
202735_at	EBP	emopamil binding protein (sterol isomerase)	chrXp11.23-p11.22
202736_s_at	LSM4	LSM4 homolog, U6 small nuclear RNA associated (S. cerevisiae)	chr19p13.11
202740_at	ABHD14A /// ACY1	abhydrolase domain containing 14A /// aminoacylase 1	chr3p21.1
202741_at	PRKACB	protein kinase, cAMP-dependent, catalytic, beta	chr1p36.1
202742_s_at	PRKACB	protein kinase, cAMP-dependent, catalytic, beta	chr1p36.1
202743_at	PIK3R3	phosphoinositide-3-kinase, regulatory subunit 3 (gamma)	chr1p34.1
202746_at	ITM2A	integral membrane protein 2A	chrXq13.3-Xq21.2
202747_s_at	ITM2A	integral membrane protein 2A	chrXq13.3-Xq21.2
202748_at	GBP2	guanylate binding protein 2, interferon-inducible	chr1p22.2
202749_at	WRB	tryptophan rich basic protein	chr21q22.3
202758_s_at	RFXANK	regulatory factor X-associated ankyrin-containing protein	chr19p12
202759_s_at	AKAP2 /// PALM2-AKAP2	A kinase (PRKA) anchor protein 2 /// PALM2-AKAP2 readthrough	chr9q31.3
202760_s_at	AKAP2 /// PALM2-AKAP2	A kinase (PRKA) anchor protein 2 /// PALM2-AKAP2 readthrough	chr9q31.3
202761_s_at	SYNE2	spectrin repeat containing, nuclear envelope 2	chr14q23.2
202762_at	ROCK2	Rho-associated, coiled-coil containing protein kinase 2	chr2p24
202763_at	CASP3	caspase 3, apoptosis-related cysteine peptidase	chr4q34
202765_s_at	FBN1	fibrillin 1	chr15q21.1
202766_s_at	FBN1	fibrillin 1	chr15q21.1
202767_at	ACP2	acid phosphatase 2, lysosomal	chr11p11.2|11p12-p11
202769_at	CCNG2	cyclin G2	chr4q21.1
202770_s_at	CCNG2	cyclin G2	chr4q21.1
202771_at	FAM38A	family with sequence similarity 38, member A	chr16q24.3
202773_s_at	SFSWAP	splicing factor, suppressor of white-apricot homolog (Drosophila)	chr12q24.33
202779_s_at	UBE2S	ubiquitin-conjugating enzyme E2S	chr19q13.43
202780_at	OXCT1	3-oxoacid CoA transferase 1	chr5p13.1
202784_s_at	NNT	nicotinamide nucleotide transhydrogenase	chr5p12
202785_at	NDUFA7	NADH dehydrogenase (ubiquinone) 1 alpha subcomplex, 7, 14.5kDa	chr19p13.2
202786_at	STK39	serine threonine kinase 39	chr2q24.3
202788_at	MAPKAPK3	mitogen-activated protein kinase-activated protein kinase 3	chr3p21.3
202789_at	PLCG1	phospholipase C, gamma 1	chr20q12-q13.1
202794_at	INPP1	inositol polyphosphate-1-phosphatase	chr2q32
202796_at	SYNPO	synaptopodin	chr5q33.1
202799_at	CLPP	ClpP caseinolytic peptidase, ATP-dependent, proteolytic subunit homolog (E. coli)	chr19p13.3
202800_at	SLC1A3	solute carrier family 1 (glial high affinity glutamate transporter), member 3	chr5p13
202802_at	DHPS	deoxyhypusine synthase	chr19p13
202803_s_at	ITGB2	integrin, beta 2 (complement component 3 receptor 3 and 4 subunit)	chr21q22.3
202804_at	ABCC1	ATP-binding cassette, sub-family C (CFTR/MRP), member 1	chr16p13.1
202806_at	DBN1	drebrin 1	chr5q35.3
202808_at	C10orf26	chromosome 10 open reading frame 26	chr10q24.32
202809_s_at	INTS3	integrator complex subunit 3	chr1q21.3
202813_at	TARBP1	TAR (HIV-1) RNA binding protein 1	chr1q42.3
202814_s_at	HEXIM1	hexamethylene bis-acetamide inducible 1	chr17q21.31
202815_s_at	HEXIM1	hexamethylene bis-acetamide inducible 1	chr17q21.31
202816_s_at	SS18	synovial sarcoma translocation, chromosome 18	chr18q11.2
202817_s_at	SS18	synovial sarcoma translocation, chromosome 18	chr18q11.2
202818_s_at	TCEB3	transcription elongation factor B (SIII), polypeptide 3 (110kDa, elongin A)	chr1p36.1
202819_s_at	TCEB3	transcription elongation factor B (SIII), polypeptide 3 (110kDa, elongin A)	chr1p36.1
202820_at	AHR	aryl hydrocarbon receptor	chr7p15
202822_at	LPP	LIM domain containing preferred translocation partner in lipoma	chr3q28
202825_at	SLC25A4	solute carrier family 25 (mitochondrial carrier; adenine nucleotide translocator), member 4	chr4q35
202830_s_at	SLC37A4	solute carrier family 37 (glucose-6-phosphate transporter), member 4	chr11q23.3
202833_s_at	SERPINA1	serpin peptidase inhibitor, clade A (alpha-1 antiproteinase, antitrypsin), member 1	chr14q32.1
202836_s_at	TXNL4A	thioredoxin-like 4A	chr18q23
202837_at	TRAFD1	TRAF-type zinc finger domain containing 1	chr12q
202838_at	FUCA1	fucosidase, alpha-L- 1, tissue	chr1p34
202840_at	TAF15	TAF15 RNA polymerase II, TATA box binding protein (TBP)-associated factor, 68kDa	chr17q11.1-q11.2
202842_s_at	DNAJB9	DnaJ (Hsp40) homolog, subfamily B, member 9	chr7q31|14q24.2-q24.3
202843_at	DNAJB9	DnaJ (Hsp40) homolog, subfamily B, member 9	chr7q31|14q24.2-q24.3
202844_s_at	RALBP1	ralA binding protein 1	chr18p11.3
202847_at	PCK2	phosphoenolpyruvate carboxykinase 2 (mitochondrial)	chr14q11.2
202850_at	ABCD3	ATP-binding cassette, sub-family D (ALD), member 3	chr1p22-p21
202852_s_at	AAGAB	alpha- and gamma-adaptin binding protein	chr15q22.33-q23
202853_s_at	RYK	RYK receptor-like tyrosine kinase	chr3q22
202854_at	HPRT1	hypoxanthine phosphoribosyltransferase 1	chrXq26.1
202856_s_at	SLC16A3	solute carrier family 16, member 3 (monocarboxylic acid transporter 4)	chr17q25
202860_at	DENND4B	DENN/MADD domain containing 4B	chr1q21
202862_at	FAH	fumarylacetoacetate hydrolase (fumarylacetoacetase)	chr15q23-q25
202863_at	SP100	SP100 nuclear antigen	chr2q37.1
202869_at	OAS1	2',5'-oligoadenylate synthetase 1, 40/46kDa	chr12q24.1
202870_s_at	CDC20	cell division cycle 20 homolog (S. cerevisiae)	chr1p34.1
202871_at	TRAF4	TNF receptor-associated factor 4	chr17q11-q12
202872_at	ATP6V1C1	ATPase, H+ transporting, lysosomal 42kDa, V1 subunit C1	chr8q22.3
202874_s_at	ATP6V1C1	ATPase, H+ transporting, lysosomal 42kDa, V1 subunit C1	chr8q22.3
202876_s_at	PBX2	pre-B-cell leukemia homeobox 2	chr6p21.3
202878_s_at	CD93	CD93 molecule	chr20p11.21
202880_s_at	CYTH1	cytohesin 1	chr17q25
202883_s_at	PPP2R1B	protein phosphatase 2, regulatory subunit A, beta	chr11q23.2
202884_s_at	PPP2R1B	protein phosphatase 2, regulatory subunit A, beta	chr11q23.2
202886_s_at	PPP2R1B	protein phosphatase 2, regulatory subunit A, beta	chr11q23.2
202887_s_at	DDIT4	DNA-damage-inducible transcript 4	chr10pter-q26.12
202897_at	SIRPA	signal-regulatory protein alpha	chr20p13
202898_at	SDC3	syndecan 3	chr1pter-p22.3
202901_x_at	CTSS	cathepsin S	chr1q21
202902_s_at	CTSS	cathepsin S	chr1q21
202903_at	LSM5	LSM5 homolog, U6 small nuclear RNA associated (S. cerevisiae)	chr7p14.3
202904_s_at	LSM5	LSM5 homolog, U6 small nuclear RNA associated (S. cerevisiae)	chr7p14.3
202905_x_at	NBN	nibrin	chr8q21
202910_s_at	CD97	CD97 molecule	chr19p13
202911_at	MSH6	mutS homolog 6 (E. coli)	chr2p16
202912_at	ADM	adrenomedullin	chr11p15.4
202917_s_at	S100A8	S100 calcium binding protein A8	chr1q21
202919_at	MOBKL3	MOB1, Mps One Binder kinase activator-like 3 (yeast)	chr2q33.1
202920_at	ANK2	ankyrin 2, neuronal	chr4q25-q27
202922_at	GCLC	glutamate-cysteine ligase, catalytic subunit	chr6p12
202923_s_at	GCLC	glutamate-cysteine ligase, catalytic subunit	chr6p12
202925_s_at	PLAGL2	pleiomorphic adenoma gene-like 2	chr20q11.21
202929_s_at	DDT	D-dopachrome tautomerase	chr22q11.23
202931_x_at	BIN1	bridging integrator 1	chr2q14
202932_at	YES1	v-yes-1 Yamaguchi sarcoma viral oncogene homolog 1	chr18p11.31-p11.21
202933_s_at	YES1	v-yes-1 Yamaguchi sarcoma viral oncogene homolog 1	chr18p11.31-p11.21
202934_at	HK2	hexokinase 2	chr2p13
202937_x_at	RRP7A	ribosomal RNA processing 7 homolog A (S. cerevisiae)	chr22q13.2
202942_at	ETFB	electron-transfer-flavoprotein, beta polypeptide	chr19q13.3
202943_s_at	NAGA	N-acetylgalactosaminidase, alpha-	chr22q13-qter|22q11
202944_at	NAGA	N-acetylgalactosaminidase, alpha-	chr22q13-qter|22q11
202946_s_at	BTBD3	BTB (POZ) domain containing 3	chr20p12.2
202947_s_at	GYPC	glycophorin C (Gerbich blood group)	chr2q14-q21
202948_at	IL1R1	interleukin 1 receptor, type I	chr2q12
202949_s_at	FHL2	four and a half LIM domains 2	chr2q12.2
202950_at	CRYZ	crystallin, zeta (quinone reductase)	chr1p31-p22
202951_at	STK38	serine/threonine kinase 38	chr6p21
202952_s_at	ADAM12	ADAM metallopeptidase domain 12	chr10q26.3
202953_at	C1QB	complement component 1, q subcomponent, B chain	chr1p36.12
202954_at	UBE2C	ubiquitin-conjugating enzyme E2C	chr20q13.12
202959_at	MUT	methylmalonyl CoA mutase	chr6p12.3
202962_at	KIF13B	kinesin family member 13B	chr8p12
202964_s_at	RFX5	regulatory factor X, 5 (influences HLA class II expression)	chr1q21
202967_at	GSTA4	glutathione S-transferase alpha 4	chr6p12.1
202968_s_at	DYRK2	dual-specificity tyrosine-(Y)-phosphorylation regulated kinase 2	chr12q15
202969_at	DYRK2	dual-specificity tyrosine-(Y)-phosphorylation regulated kinase 2	chr12q15
202970_at	DYRK2	dual-specificity tyrosine-(Y)-phosphorylation regulated kinase 2	chr12q15
202971_s_at	DYRK2	dual-specificity tyrosine-(Y)-phosphorylation regulated kinase 2	chr12q15
202973_x_at	FAM13A	family with sequence similarity 13, member A	chr4q22.1
202974_at	MPP1	membrane protein, palmitoylated 1, 55kDa	chrXq28
202975_s_at	RHOBTB3	Rho-related BTB domain containing 3	chr5q15
202976_s_at	RHOBTB3	Rho-related BTB domain containing 3	chr5q15
202978_s_at	CREBZF	CREB/ATF bZIP transcription factor	chr11q14
202980_s_at	SIAH1	seven in absentia homolog 1 (Drosophila)	chr16q12
202981_x_at	SIAH1	seven in absentia homolog 1 (Drosophila)	chr16q12
202982_s_at	ACOT1 /// ACOT2	acyl-CoA thioesterase 1 /// acyl-CoA thioesterase 2	chr14q24.3
202983_at	HLTF	helicase-like transcription factor	chr3q25.1-q26.1
202988_s_at	RGS1	regulator of G-protein signaling 1	chr1q31
202990_at	PYGL	phosphorylase, glycogen, liver	chr14q21-q22
202992_at	C7	complement component 7	chr5p13
202996_at	POLD4	polymerase (DNA-directed), delta 4	chr11q13
202998_s_at	LOXL2	lysyl oxidase-like 2	chr8p21.3
203006_at	INPP5A	inositol polyphosphate-5-phosphatase, 40kDa	chr10q26.3
203007_x_at	LYPLA1	lysophospholipase I	chr8q11.23
203010_at	STAT5A	signal transducer and activator of transcription 5A	chr17q11.2
203016_s_at	SSX2IP	synovial sarcoma, X breakpoint 2 interacting protein	chr1p22.3
203020_at	RABGAP1L	RAB GTPase activating protein 1-like	chr1q24
203022_at	RNASEH2A	ribonuclease H2, subunit A	chr19p13.2
203023_at	NOP16	NOP16 nucleolar protein homolog (yeast)	chr5q35.2
203025_at	NAA10	N(alpha)-acetyltransferase 10, NatA catalytic subunit	chrXq28
203026_at	ZBTB5	zinc finger and BTB domain containing 5	chr9p13.2
203031_s_at	UROS	uroporphyrinogen III synthase	chr10q25.2-q26.3
203032_s_at	FH	fumarate hydratase	chr1q42.1
203037_s_at	MTSS1	metastasis suppressor 1	chr8p22
203038_at	PTPRK	protein tyrosine phosphatase, receptor type, K	chr6q22.2-q22.3
203040_s_at	HMBS	hydroxymethylbilane synthase	chr11q23.3
203041_s_at	LAMP2	lysosomal-associated membrane protein 2	chrXq24
203042_at	LAMP2	lysosomal-associated membrane protein 2	chrXq24
203043_at	ZBED1	zinc finger, BED-type containing 1	chrXp22.33;Yp11
203045_at	NINJ1	ninjurin 1	chr9q22
203046_s_at	TIMELESS	timeless homolog (Drosophila)	chr12q12-q13
203047_at	STK10	serine/threonine kinase 10	chr5q35.1
203056_s_at	PRDM2	PR domain containing 2, with ZNF domain	chr1p36.21
203057_s_at	PRDM2	PR domain containing 2, with ZNF domain	chr1p36.21
[truncated: 10,941 more rows]

## Sheet: Supp Table 4
Supplementary Table S4: the 343/237 genes differentially expressed between c-rel high and c-Rel low or negative cases after LIMMA analysis (fold change > 2, BH adjusted pvalue < 0.05)
UNIQID	GeneName	GeneSymbol	logFC	AveExpr	t	P.Value	adj.P.Val	B
1552315_at	GTPase, IMAP family member 1	GIMAP1	-1.26774	4.76154	-3.70167	0.000427545	0.0149099	-0.122078
1552316_a_at	GTPase, IMAP family member 1	GIMAP1	-1.2374	8.17722	-3.42428	0.00104232	0.0240111	-0.924729
1552318_at	GTPase, IMAP family member 1	GIMAP1	-1.39645	6.46574	-3.79659	0.000312362	0.0126292	0.162011
1552634_a_at	zinc finger protein 101	ZNF101	-1.19703	7.71329	-5.1618	2.25325e-06	0.000809794	4.6791
1553856_s_at	purinergic receptor P2Y, G-protein coupled, 10	P2RY10	-1.13993	5.39755	-3.20355	0.00205681	0.0338563	-1.53224
1554343_a_at	signal transducing adaptor family member 1	STAP1	1.50943	7.49767	4.35406	4.54798e-05	0.00463321	1.91739
1554413_s_at	sorting nexin 29 pseudogene 1 /// sorting nexin 29 pseudogene 2	SNX29P1 /// SNX29P2	2.93023	4.56912	4.93161	5.42354e-06	0.00143283	3.86983
1554930_a_at	fucosyltransferase 8 (alpha (1,6) fucosyltransferase)	FUT8	-1.13488	5.46345	-3.62088	0.000556504	0.017225	-0.360147
1555989_at	dishevelled associated activator of morphogenesis 1	DAAM1	1.13976	4.46867	3.48485	0.000860948	0.021777	-0.753079
1556568_a_at	---	---	1.07377	7.03062	5.50841	5.83931e-07	0.000419716	5.92514
1556698_a_at	GPRIN family member 3	GPRIN3	-1.22815	4.47565	-3.72282	0.000398808	0.0142864	-0.0591622
1557813_at	---	---	1.3312	4.19514	3.28285	0.0016162	0.0298723	-1.3173
1557905_s_at	CD44 molecule (Indian blood group)	CD44	-1.54323	7.92408	-3.19247	0.0021267	0.0345085	-1.56198
1558075_at	---	---	1.61952	6.20121	3.20859	0.00202575	0.0336356	-1.51869
1558116_x_at	reversion-inducing-cysteine-rich protein with kazal motifs	RECK	1.07063	3.99933	4.2266	7.14991e-05	0.00589207	1.50376
1558624_at	---	---	1.35412	4.87042	4.16603	8.84388e-05	0.00650695	1.30964
1558971_at	thymocyte selection associated	THEMIS	-1.6419	6.32523	-3.34724	0.00132546	0.027006	-1.14004
1558972_s_at	thymocyte selection associated	THEMIS	-1.72308	6.79429	-3.26618	0.00170073	0.0309046	-1.3628
1562544_at	---	---	1.0841	4.346	4.2219	7.2693e-05	0.00595254	1.48864
1563509_at	---	---	-1.34961	4.93298	-3.68425	0.000452666	0.0152392	-0.173682
1564077_at	---	---	-1.2703	5.62614	-3.52878	0.000748573	0.0204326	-0.627298
1564310_a_at	poly(ADP-ribose) polymerase family member 15	PARP15	-1.542	4.9624	-3.22674	0.00191752	0.0327726	-1.46978
1565868_at	CD44 molecule (Indian blood group)	CD44	-1.55428	5.88991	-3.65189	0.000503138	0.0162334	-0.269165
1569225_a_at	sex comb on midleg-like 4 (Drosophila)	SCML4	-1.46156	4.26248	-3.38423	0.00118148	0.0254275	-1.03708
1569540_at	---	---	1.3832	5.36648	4.34948	4.62315e-05	0.00464569	1.90239
1569652_at	myeloid/lymphoid or mixed-lineage leukemia; translocated to, 3	MLLT3	-1.11111	5.20934	-4.1038	0.000109854	0.00728865	1.11187
200644_at	MARCKS-like 1	MARCKSL1	1.43036	9.04937	5.1719	2.1673e-06	0.000809794	4.71496
200951_s_at	cyclin D2	CCND2	-2.18339	6.11627	-4.41521	3.65223e-05	0.00401725	2.11819
200953_s_at	cyclin D2	CCND2	-1.76479	9.68788	-5.47314	6.70865e-07	0.000456823	5.79699
201360_at	cystatin C	CST3	-1.13843	7.96989	-3.24497	0.00181431	0.031593	-1.42047
201461_s_at	mitogen-activated protein kinase-activated protein kinase 2	MAPKAPK2	-1.02492	4.18522	-4.02631	0.000143568	0.00850784	0.868046
201601_x_at	interferon induced transmembrane protein 1 /// interferon induced transmembrane protein 2	IFITM1 /// IFITM2	-1.08339	9.58958	-4.04008	0.000136925	0.0083563	0.911181
201688_s_at	tumor protein D52	TPD52	1.02996	7.75295	3.03593	0.00338329	0.0465671	-1.97382
201830_s_at	neuroepithelial cell transforming 1	NET1	1.14716	8.6548	5.35575	1.0625e-06	0.000609452	5.37255
202005_at	suppression of tumorigenicity 14 (colon carcinoma)	ST14	1.01717	6.47289	3.02208	0.00352276	0.0478253	-2.00953
202016_at	mesoderm specific transcript	MEST	1.53821	6.15242	3.05226	0.00322553	0.0452624	-1.93159
202357_s_at	complement factor B	CFB	-1.351	5.0994	-3.81286	0.000295874	0.0123448	0.211154
202716_at	protein tyrosine phosphatase, non-receptor type 1	PTPN1	-1.02534	8.59626	-4.17826	8.47338e-05	0.00644874	1.3487
202729_s_at	latent transforming growth factor beta binding protein 1	LTBP1	1.87106	6.40342	4.3647	4.3782e-05	0.00449564	1.95221
202746_at	integral membrane protein 2A	ITM2A	-1.09963	9.59352	-3.08997	0.0028869	0.0419199	-1.83337
202747_s_at	integral membrane protein 2A	ITM2A	-1.35108	7.82949	-3.2466	0.00180534	0.0315274	-1.41605
202917_s_at	S100 calcium binding protein A8	S100A8	-2.72328	8.82034	-3.92516	0.000202773	0.0100133	0.554039
202953_at	complement component 1, q subcomponent, B chain	C1QB	-2.02127	9.39754	-4.034	0.000139822	0.00849301	0.892121
202996_at	polymerase (DNA-directed), delta 4, accessory subunit	POLD4	1.02588	7.57386	3.99945	0.000157424	0.00874144	0.784198
203037_s_at	metastasis suppressor 1	MTSS1	-1.04081	8.75301	-3.9846	0.000165631	0.00889182	0.73797
203313_s_at	TGFB-induced factor homeobox 1	TGIF1	-1.08171	7.86487	-3.30236	0.00152234	0.0289657	-1.26386
203528_at	sema domain, immunoglobulin domain (Ig), transmembrane domain (TM) and short cytoplasmic domain, (semaphorin) 4D	SEMA4D	-1.21692	6.28346	-4.39052	3.99123e-05	0.00419825	2.03691
203535_at	S100 calcium binding protein A9	S100A9	-2.33828	7.32554	-3.99384	0.000160478	0.00879773	0.766718
203665_at	heme oxygenase 1	HMOX1	-1.15774	6.62606	-3.01881	0.00355649	0.0479759	-2.01794
203760_s_at	Src-like-adaptor	SLA	-1.88204	9.26618	-6.41566	1.50681e-08	2.78502e-05	9.30454
203761_at	Src-like-adaptor	SLA	-1.54462	9.63011	-6.33731	2.07789e-08	2.98708e-05	9.00758
203828_s_at	interleukin 32	IL32	-1.10591	4.36481	-3.38148	0.00119168	0.0254275	-1.04478
203837_at	mitogen-activated protein kinase kinase kinase 5	MAP3K5	-1.09645	8.83441	-5.69788	2.75666e-07	0.000237771	6.61842
203920_at	nuclear receptor subfamily 1, group H, member 3	NR1H3	-1.2742	7.36927	-3.28707	0.00159548	0.0296965	-1.30578
203921_at	carbohydrate (N-acetylglucosamine-6-O) sulfotransferase 2	CHST2	-1.39134	7.40841	-4.40128	3.83981e-05	0.00410574	2.07233
203988_s_at	fucosyltransferase 8 (alpha (1,6) fucosyltransferase)	FUT8	-1.25811	8.485	-4.2782	5.95818e-05	0.00534483	1.67037
204048_s_at	phosphatase and actin regulator 2	PHACTR2	-1.17376	8.61127	-7.13586	7.60524e-10	3.27989e-06	12.0618
204049_s_at	phosphatase and actin regulator 2	PHACTR2	-1.22692	8.28759	-7.19782	5.86993e-10	3.27989e-06	12.3006
204062_s_at	unc-51 like autophagy activating kinase 2	ULK2	-1.1188	5.39121	-3.85673	0.00025545	0.0113664	0.34437
204204_at	solute carrier family 31 (copper transporter), member 2	SLC31A2	-1.13374	7.55057	-3.09619	0.00283441	0.0414799	-1.81711
204257_at	fatty acid desaturase 3	FADS3	1.28683	5.98476	3.46779	0.000908757	0.0223747	-0.801636
204273_at	endothelin receptor type B	EDNRB	-1.15743	6.75968	-3.34532	0.00133335	0.0270815	-1.14535
204326_x_at	metallothionein 1X	MT1X	-1.13059	9.41651	-3.14946	0.00241948	0.0374441	-1.67666
204404_at	solute carrier family 12 (sodium/potassium/chloride transporter), member 2	SLC12A2	1.07102	5.61344	4.41432	3.6639e-05	0.00401725	2.11527
204489_s_at	CD44 molecule (Indian blood group)	CD44	-1.13377	9.80719	-3.3662	0.00124972	0.0260369	-1.08737
204490_s_at	CD44 molecule (Indian blood group)	CD44	-1.32338	9.17944	-3.42961	0.00102502	0.0238187	-0.909715
204642_at	sphingosine-1-phosphate receptor 1	S1PR1	-1.04257	4.90335	-4.14011	9.68184e-05	0.00663231	1.22705
204674_at	lymphoid-restricted membrane protein	LRMP	1.1869	10.8678	4.27777	5.96726e-05	0.00534483	1.66898
204681_s_at	Rap guanine nucleotide exchange factor 5	RAPGEF5	1.44462	6.60645	3.40148	0.00111953	0.0248594	-0.98881
204686_at	insulin receptor substrate 1	IRS1	1.35836	5.78622	4.10014	0.000111259	0.00730693	1.10029
204834_at	fibrinogen-like 2	FGL2	-1.23842	8.58919	-3.05344	0.0032144	0.0451552	-1.92853
204880_at	O-6-methylguanine-DNA methyltransferase	MGMT	1.1719	5.65025	3.99625	0.000159159	0.00879773	0.774227
204929_s_at	vesicle associated membrane protein 5	VAMP5	-1.41724	6.76534	-3.85551	0.000256498	0.0113664	0.340656
204959_at	myeloid cell nuclear differentiation antigen	MNDA	-1.78211	8.92499	-4.87425	6.73332e-06	0.0016753	3.67073
205119_s_at	formyl peptide receptor 1	FPR1	-1.81354	7.57019	-4.00755	0.000153118	0.00861321	0.809437
205174_s_at	glutaminyl-peptide cyclotransferase	QPCT	1.19231	8.82081	3.71015	0.000415785	0.0146579	-0.0968622
205285_s_at	FYN binding protein	FYB	-1.28367	5.54165	-3.59478	0.000605559	0.0180941	-0.436333
205291_at	interleukin 2 receptor, beta	IL2RB	-1.09488	8.63503	-3.21314	0.00199814	0.0334113	-1.50647
205372_at	pleiomorphic adenoma gene 1	PLAG1	1.05833	5.65018	3.17847	0.00221813	0.0354557	-1.59942
205376_at	inositol polyphosphate-4-phosphatase type II B	INPP4B	-1.78586	4.56237	-4.28552	5.80541e-05	0.00534483	1.69411
205488_at	granzyme A	GZMA	-1.45648	9.34745	-3.08005	0.00297264	0.0429241	-1.85931
205552_s_at	2'-5'-oligoadenylate synthetase 1	OAS1	-1.15368	6.46839	-3.33069	0.00139508	0.0277686	-1.18583
205639_at	acyloxyacyl hydrolase (neutrophil)	AOAH	-1.14325	6.04449	-3.57777	0.0006397	0.0185753	-0.485768
205798_at	interleukin 7 receptor	IL7R	-1.72568	6.10469	-3.95203	0.000185086	0.00942773	0.636981
205804_s_at	TRAF3 interacting protein 3	TRAF3IP3	-1.27536	7.54476	-5.03144	3.71266e-06	0.00114368	4.21886
205965_at	basic leucine zipper transcription factor, ATF-like	BATF	-1.38949	9.06754	-3.55868	0.000680205	0.0191732	-0.541076
205992_s_at	interleukin 15	IL15	-1.06336	6.85361	-3.6928	0.000440161	0.0151158	-0.148364
206011_at	caspase 1	CASP1	-1.01356	7.77071	-3.77148	0.000339554	0.0131339	0.0864069
206036_s_at	v-rel avian reticuloendotheliosis viral oncogene homolog	REL	1.03564	7.95657	5.87632	1.34998e-07	0.000134354	7.2781
206118_at	signal transducer and activator of transcription 4	STAT4	-1.24164	4.93531	-3.21373	0.00199453	0.0334113	-1.50486
206134_at	ADAM-like, decysin 1	ADAMDEC1	-1.15629	10.7321	-3.27223	0.00166962	0.0305538	-1.34633
206545_at	CD28 molecule	CD28	-1.57723	6.25978	-3.0203	0.003541	0.047837	-2.01409
206631_at	prostaglandin E receptor 2	PTGER2	-1.4749	5.07913	-4.69139	1.33236e-05	0.00203518	3.04322
206682_at	C-type lectin domain family 10, member A	CLEC10A	-1.48324	6.02605	-3.62768	0.000544358	0.017053	-0.340237
206710_s_at	erythrocyte membrane protein band 4.1-like 3	EPB41L3	-1.2757	7.39501	-4.34894	4.63205e-05	0.00464569	1.90063
206765_at	potassium channel, inwardly rectifying subfamily J, member 2	KCNJ2	-1.81225	4.9747	-3.9857	0.000165006	0.00889182	0.741408
206804_at	CD3g molecule, gamma (CD3-TCR complex)	CD3G	-1.58701	6.38333	-3.44425	0.000978885	0.0236284	-0.868386
206914_at	cytotoxic and regulatory T-cell molecule	CRTAM	-1.55159	6.90063	-3.07437	0.00302279	0.0434542	-1.87412
207571_x_at	thymocyte selection associated family member 2	THEMIS2	-1.26687	6.91425	-4.77106	9.9106e-06	0.00191378	3.31519
207610_s_at	adhesion G protein-coupled receptor E2	ADGRE2	-1.23651	4.42205	-3.11825	0.00265514	0.0400375	-1.75917
207651_at	G protein-coupled receptor 171	GPR171	-2.01383	7.33246	-4.15132	9.31044e-05	0.00663126	1.26273
207691_x_at	ectonucleoside triphosphate diphosphohydrolase 1	ENTPD1	-1.55075	6.4564	-4.29398	5.63381e-05	0.0052819	1.72155
207697_x_at	leukocyte immunoglobulin-like receptor, subfamily B (with TM and ITIM domains), member 2	LILRB2	-1.21152	6.12068	-3.30316	0.00151857	0.0289657	-1.26165
208018_s_at	HCK proto-oncogene, Src family tyrosine kinase	HCK	-1.78195	7.53097	-4.72897	1.15907e-05	0.00201805	3.17125
208116_s_at	mannosidase, alpha, class 1A, member 1	MAN1A1	-1.28636	5.5205	-3.16222	0.00232888	0.0365669	-1.64274
208438_s_at	FGR proto-oncogene, Src family tyrosine kinase	FGR	-1.24926	6.43582	-3.35119	0.00130933	0.0268039	-1.12908
208451_s_at	complement component 4A (Rodgers blood group) /// complement component 4B (Chido blood group) /// complement component 4B (Chido blood group), copy 2	C4A /// C4B /// C4B_2	-1.51388	5.31764	-4.13936	9.70713e-05	0.00663231	1.22467
208456_s_at	related RAS viral (r-ras) oncogene homolog 2	RRAS2	2.12544	7.53184	6.55856	8.36814e-09	1.92179e-05	9.84795
208581_x_at	metallothionein 1X	MT1X	-1.08785	9.68386	-3.01239	0.00362346	0.0485303	-2.03442
208791_at	clusterin	CLU	-2.34305	7.06971	-4.38081	4.13264e-05	0.00429661	2.00504
208792_s_at	clusterin	CLU	-2.23388	8.6539	-4.39116	3.98206e-05	0.00419825	2.03902
208992_s_at	signal transducer and activator of transcription 3 (acute-phase response factor)	STAT3	-1.44174	6.87768	-4.92637	5.53193e-06	0.00143283	3.85161
209200_at	myocyte enhancer factor 2C	MEF2C	1.16967	8.52059	3.83139	0.000278106	0.011954	0.267298
209324_s_at	regulator of G-protein signaling 16	RGS16	1.52561	4.65595	3.48107	0.000871345	0.0218902	-0.763866
209325_s_at	regulator of G-protein signaling 16	RGS16	1.37445	4.40904	3.68191	0.00045615	0.0152893	-0.180609
209457_at	dual specificity phosphatase 5	DUSP5	-1.61968	6.70894	-4.17345	8.61729e-05	0.00645465	1.33333
209473_at	ectonucleoside triphosphate diphosphohydrolase 1	ENTPD1	-1.47499	9.11145	-4.83229	7.88274e-06	0.00178924	3.52572
209474_s_at	ectonucleoside triphosphate diphosphohydrolase 1	ENTPD1	-1.69878	6.59335	-4.61946	1.7372e-05	0.00241676	2.79956
209558_s_at	huntingtin interacting protein 1 related	HIP1R	1.09039	5.30248	3.24653	0.00180567	0.0315274	-1.41621
209568_s_at	ral guanine nucleotide dissociation stimulator-like 1	RGL1	-1.19818	8.46743	-4.81038	8.55683e-06	0.00184514	3.45025
209835_x_at	CD44 molecule (Indian blood group)	CD44	-1.3348	8.87432	-3.34895	0.00131846	0.0269057	-1.1353
210102_at	von Willebrand factor A domain containing 5A	VWA5A	-1.02492	5.20374	-3.37993	0.00119745	0.0254275	-1.04911
210140_at	cystatin F (leukocystatin)	CST7	-1.5957	6.62853	-3.30072	0.00153	0.0290251	-1.26835
210146_x_at	leukocyte immunoglobulin-like receptor, subfamily B (with TM and ITIM domains), member 2	LILRB2	-1.67238	6.94466	-3.26867	0.00168787	0.0308007	-1.35603
210164_at	granzyme B	GZMB	-1.86335	9.12132	-3.35992	0.00127433	0.0263585	-1.10483
210321_at	granzyme H	GZMH	-2.31214	6.69454	-3.88975	0.000228581	0.010731	0.445234
210354_at	interferon, gamma	IFNG	-1.78398	6.0576	-3.14555	0.00244791	0.0377682	-1.68703
210369_at	SWAP switching B-cell complex 70kDa subunit	SWAP70	1.33116	4.68351	4.848	7.4316e-06	0.00171696	3.57994
210785_s_at	thymocyte selection associated family member 2	THEMIS2	-1.30109	6.96181	-5.1488	2.36885e-06	0.000812811	4.63297
210829_s_at	single-stranded DNA binding protein 2	SSBP2	1.4451	4.9838	3.30914	0.00149092	0.0288962	-1.24523
210839_s_at	ectonucleotide pyrophosphatase/phosphodiesterase 2	ENPP2	-1.13389	9.85609	-3.43142	0.00101919	0.0238187	-0.904597
210916_s_at	CD44 molecule (Indian blood group)	CD44	-1.54231	7.19454	-3.60241	0.000590806	0.0178506	-0.414095
211005_at	linker for activation of T-cells	LAT	-1.48459	6.73621	-3.32228	0.00143177	0.0281846	-1.20905
211122_s_at	chemokine (C-X-C motif) ligand 11	CXCL11	-1.56177	7.94893	-3.09583	0.00283736	0.0414799	-1.81803
211336_x_at	leukocyte immunoglobulin-like receptor, subfamily B (with TM and ITIM domains), member 1	LILRB1	-1.04895	5.39549	-3.1922	0.00212844	0.0345085	-1.5627
211366_x_at	caspase 1	CASP1	-1.10853	7.75817	-4.01878	0.000147326	0.00858429	0.844529
211367_s_at	caspase 1	CASP1	-1.11774	7.89957	-4.2051	7.71196e-05	0.00608399	1.43465
211395_x_at	Fc fragment of IgG, low affinity IIc, receptor for (CD32) (gene/pseudogene)	FCGR2C	-1.17466	5.29603	-3.25482	0.00176072	0.0313777	-1.39373
211450_s_at	mutS homolog 6	MSH6	1.18992	5.87072	4.72648	1.16984e-05	0.00201805	3.16275
211502_s_at	cyclin-dependent kinase 14	CDK14	1.2613	4.42103	3.87435	0.000240754	0.0111246	0.398135
211748_x_at	prostaglandin D2 synthase 21kDa (brain)	PTGDS	-1.17717	9.89226	-3.09626	0.00283376	0.0414799	-1.81691
212014_x_at	CD44 molecule (Indian blood group)	CD44	-1.33022	8.54846	-3.25878	0.00173958	0.0311296	-1.38296
212135_s_at	ATPase, Ca++ transporting, plasma membrane 4	ATP2B4	-1.09699	4.90722	-4.14003	9.68461e-05	0.00663231	1.22679
212187_x_at	prostaglandin D2 synthase 21kDa (brain)	PTGDS	-1.31619	9.85187	-3.24862	0.00179427	0.0314983	-1.41056
212311_at	sel-1 suppressor of lin-12-like 3 (C. elegans)	SEL1L3	1.08933	7.66821	3.21357	0.00199552	0.0334113	-1.5053
212345_s_at	cAMP responsive element binding protein 3-like 2	CREB3L2	-1.22493	9.10051	-4.22802	7.11429e-05	0.00589207	1.50832
212372_at	myosin, heavy chain 10, non-muscle	MYH10	1.21969	7.13283	3.44259	0.000984017	0.023708	-0.873079
212442_s_at	ceramide synthase 6	CERS6	-1.64988	6.51539	-4.86149	7.06447e-06	0.0016926	3.62655
212445_s_at	neural precursor cell expressed, developmentally down-regulated 4-like, E3 ubiquitin protein ligase	NEDD4L	1.41511	4.71598	3.7532	0.000360747	0.0134513	0.0315938
212446_s_at	ceramide synthase 6	CERS6	-1.60859	7.45541	-4.78631	9.36237e-06	0.00186354	3.36751
212448_at	neural precursor cell expressed, developmentally down-regulated 4-like, E3 ubiquitin protein ligase	NEDD4L	1.33644	4.31795	3.9726	0.000172556	0.00918736	0.700716
212458_at	sprouty-related, EVH1 domain containing 2	SPRED2	1.66992	4.57149	4.62578	1.69731e-05	0.00238694	2.82088
212503_s_at	disco-interacting protein 2 homolog C	DIP2C	1.73245	5.0454	3.98666	0.000164467	0.00889182	0.744381
212589_at	related RAS viral (r-ras) oncogene homolog 2	RRAS2	1.84923	8.9857	6.54328	8.91228e-09	1.92179e-05	9.78975
212590_at	related RAS viral (r-ras) oncogene homolog 2	RRAS2	2.0576	7.7536	6.35941	1.89801e-08	2.98708e-05	9.09125
212599_at	autism susceptibility candidate 2	AUTS2	1.89604	5.7651	3.37156	0.00122907	0.0257726	-1.07245
212681_at	erythrocyte membrane protein band 4.1-like 3	EPB41L3	-1.20688	8.027	-4.89054	6.33294e-06	0.00160658	3.72714
212859_x_at	metallothionein 1E	MT1E	-1.4851	7.96809	-3.35673	0.00128703	0.0264311	-1.11371
212993_at	NACC family member 2, BEN and BTB (POZ) domain containing	NACC2	-1.15971	5.78915	-3.30668	0.00150222	0.0289393	-1.25198
213539_at	CD3d molecule, delta (CD3-TCR complex)	CD3D	-1.39621	8.79327	-3.17727	0.00222616	0.035509	-1.60264
213629_x_at	metallothionein 1F	MT1F	-1.32805	7.76436	-3.37344	0.00122189	0.0257055	-1.0672
213849_s_at	protein phosphatase 2, regulatory subunit B, beta	PPP2R2B	-1.15356	4.86114	-3.40096	0.00112135	0.0248594	-0.990269
213888_s_at	TRAF3 interacting protein 3	TRAF3IP3	-1.05466	9.05597	-4.62755	1.68628e-05	0.00238694	2.82687
213905_x_at	biglycan	BGN	1.8067	5.66064	3.02825	0.00346003	0.0472712	-1.99365
213906_at	v-myb avian myeloblastosis viral oncogene homolog-like 1	MYBL1	2.1558	7.25308	3.4185	0.0010614	0.0242006	-0.941003
214032_at	zeta chain of T cell receptor associated protein kinase 70kDa	ZAP70	-1.46987	5.66412	-4.27374	6.05311e-05	0.00536405	1.65592
214428_x_at	complement component 4A (Rodgers blood group) /// complement component 4B (Chido blood group) /// complement component 4B (Chido blood group), copy 2	C4A /// C4B /// C4B_2	-1.69093	6.26918	-4.65047	1.54979e-05	0.00227855	2.90437
214470_at	killer cell lectin-like receptor subfamily B, member 1	KLRB1	-1.64374	4.90254	-3.50259	0.000813764	0.0215699	-0.70241
214617_at	perforin 1 (pore forming protein)	PRF1	-1.66807	8.09523	-3.60434	0.000587133	0.0178506	-0.408471
214743_at	cut-like homeobox 1	CUX1	1.07496	8.56103	4.60397	1.83891e-05	0.0025044	2.74733
215071_s_at	histone cluster 1, H2ac	HIST1H2AC	-1.41112	8.12288	-3.72047	0.000401914	0.014325	-0.0661779
215275_at	TRAF3 interacting protein 3	TRAF3IP3	-1.04917	4.79754	-3.48842	0.000851265	0.0217232	-0.742913
215630_at	---	---	1.13321	4.62256	3.03762	0.00336669	0.0464373	-1.96947
215711_s_at	WEE1 G2 checkpoint kinase	WEE1	1.54929	5.8453	5.33814	1.138e-06	0.000609452	5.3092
216080_s_at	fatty acid desaturase 3	FADS3	1.53784	4.28564	3.86439	0.000248963	0.0113419	0.367709
217165_x_at	metallothionein 1F	MT1F	-1.41865	7.90443	-3.40789	0.00109731	0.0246476	-0.970839
217523_at	CD44 molecule (Indian blood group)	CD44	-1.40751	9.60542	-3.89928	0.000221336	0.0106262	0.474478
217762_s_at	RAB31, member RAS oncogene family	RAB31	-1.00626	8.0586	-3.23421	0.00187458	0.0322946	-1.4496
217763_s_at	RAB31, member RAS oncogene family	RAB31	-1.12747	7.80485	-3.27426	0.00165928	0.0304076	-1.34078
217995_at	sulfide quinone reductase-like (yeast)	SQRDL	-1.0214	9.4403	-3.42603	0.00103663	0.0240111	-0.919819
218232_at	complement component 1, q subcomponent, A chain	C1QA	-1.8125	8.61364	-4.07482	0.000121459	0.00764462	1.02035
218501_at	Rho guanine nucleotide exchange factor 3	ARHGEF3	-1.2532	9.14618	-5.95995	9.63969e-08	0.000103932	7.58934
218627_at	DNA-damage regulated autophagy modulator 1	DRAM1	-1.19637	8.46273	-4.55755	2.17957e-05	0.00287748	2.59137
218699_at	RAB29, member RAS oncogene family	RAB29	-1.04071	10.3814	-4.51477	2.5474e-05	0.00319983	2.44834
218700_s_at	RAB29, member RAS oncogene family	RAB29	-1.49448	8.30407	-4.86349	7.01144e-06	0.0016926	3.63348
218805_at	GIMAP1-GIMAP5 readthrough /// GTPase, IMAP family member 5	GIMAP1-GIMAP5 /// GIMAP5	-1.92678	7.20955	-4.28102	5.89881e-05	0.00534483	1.67953
218862_at	ankyrin repeat and SOCS box containing 13	ASB13	1.33023	5.99209	4.01595	0.000148767	0.00859261	0.835672
218984_at	pseudouridylate synthase 7 (putative)	PUS7	1.03502	8.0195	4.50264	2.66232e-05	0.00331203	2.40788
219014_at	placenta specific 8	PLAC8	-2.84056	6.90794	-4.0742	0.000121718	0.00764462	1.01841
219080_s_at	CTP synthase 2	CTPS2	1.23111	6.86846	3.25554	0.00175682	0.0313514	-1.39175
219243_at	GTPase, IMAP family member 4	GIMAP4	-1.52364	7.85735	-3.70242	0.000426485	0.0149099	-0.119835
219304_s_at	platelet derived growth factor D	PDGFD	2.07988	6.72324	3.96386	0.000177779	0.00926394	0.6736
219334_s_at	nucleic acid binding protein 1	NABP1	-1.19658	5.04515	-5.35107	1.08207e-06	0.000609452	5.3557
219371_s_at	Kruppel-like factor 2	KLF2	-1.25815	8.72433	-4.29795	5.55487e-05	0.00524591	1.73445
219396_s_at	nei-like DNA glycosylase 1	NEIL1	1.33656	4.38705	3.09943	0.00280738	0.0413689	-1.80862
219584_at	phospholipase A1 member A	PLA1A	-1.31948	5.75508	-3.39388	0.00114643	0.0249995	-1.01009
219684_at	receptor (chemosensory) transporter protein 4	RTP4	-1.42047	6.03135	-3.40001	0.00112468	0.0248738	-0.992927
219734_at	SID1 transmembrane family, member 1	SIDT1	-1.82552	5.50452	-5.32719	1.18762e-06	0.000609452	5.26981
219753_at	stromal antigen 3	STAG3	2.02419	5.30885	3.2633	0.00171574	0.0310473	-1.37064
219777_at	GTPase, IMAP family member 6	GIMAP6	-1.22957	9.55089	-3.8405	0.000269749	0.0117509	0.294967
219901_at	FYVE, RhoGEF and PH domain containing 6	FGD6	1.29133	6.01685	3.59034	0.000614291	0.0182287	-0.449238
219938_s_at	proline-serine-threonine phosphatase interacting protein 2	PSTPIP2	-1.72257	6.56463	-3.72792	0.000392169	0.0141334	-0.043976
220005_at	purinergic receptor P2Y, G-protein coupled, 13	P2RY13	-1.39038	5.1283	-3.32475	0.0014209	0.0280774	-1.20223
220059_at	signal transducing adaptor family member 1	STAP1	1.41019	9.03822	4.60725	1.81688e-05	0.00250072	2.75839
220068_at	pre-B lymphocyte 3	VPREB3	2.03445	6.38029	3.34108	0.00135096	0.0273104	-1.15709
220532_s_at	transmembrane protein 176B	TMEM176B	-1.06572	7.30072	-3.18273	0.00218994	0.0350662	-1.58805
221477_s_at	uncharacterized LOC100129518 /// superoxide dismutase 2, mitochondrial	LOC100129518 /// SOD2	-1.16591	7.91918	-3.60017	0.000595096	0.0179055	-0.420618
221601_s_at	Fc fragment of IgM receptor	FCMR	-1.66602	8.32278	-3.69419	0.00043817	0.0151158	-0.144267
221760_at	mannosidase, alpha, class 1A, member 1	MAN1A1	-1.0055	10.1552	-3.90019	0.000220658	0.0106262	0.477262
221840_at	protein tyrosine phosphatase, receptor type, E	PTPRE	-1.08264	7.18131	-3.96605	0.000176459	0.00926394	0.680375
221912_s_at	coiled-coil domain containing 28B	CCDC28B	1.07732	4.82108	3.95825	0.000181211	0.00930362	0.656214
222043_at	clusterin	CLU	-1.71602	7.54054	-3.67486	0.000466794	0.0154856	-0.201449
222145_at	---	---	1.77904	5.64795	3.52305	0.000762401	0.0206359	-0.643768
222819_at	CTP synthase 2	CTPS2	1.47537	7.03141	4.45979	3.10965e-05	0.00359443	2.26552
222838_at	SLAM family member 7	SLAMF7	-1.25005	9.67072	-3.03044	0.00343792	0.0471185	-1.98798
223168_at	ras homolog family member U	RHOU	-1.27048	6.98205	-3.8068	0.000301912	0.0124266	0.192844
223220_s_at	poly(ADP-ribose) polymerase family member 9	PARP9	-1.03279	8.60292	-3.18633	0.00216638	0.0348615	-1.57842
223311_s_at	metastasis associated 1 family member 3	MTA3	1.29675	5.92984	4.67059	1.43892e-05	0.00213985	2.97254
223382_s_at	zinc and ring finger 1, E3 ubiquitin protein ligase	ZNRF1	-1.1154	6.85083	-3.194	0.0021169	0.0344509	-1.55787
223383_at	zinc and ring finger 1, E3 ubiquitin protein ligase	ZNRF1	-1.03915	4.8274	-3.02738	0.00346876	0.0472988	-1.99588
223640_at	hematopoietic cell signal transducer	HCST	-1.03707	8.82739	-3.92901	0.000200148	0.0099215	0.56588
224215_s_at	delta-like 1 (Drosophila)	DLL1	-1.14005	5.27867	-3.32002	0.00144176	0.0282628	-1.21526
224909_s_at	phosphatidylinositol-3,4,5-trisphosphate-dependent Rac exchange factor 1	PREX1	-1.19367	6.04614	-5.03848	3.61444e-06	0.00114058	4.24356
224925_at	phosphatidylinositol-3,4,5-trisphosphate-dependent Rac exchange factor 1	PREX1	-1.28302	5.69249	-4.92612	5.5373e-06	0.00143283	3.85072
225353_s_at	complement component 1, q subcomponent, C chain	C1QC	-1.65218	8.11549	-3.64374	0.000516682	0.0165467	-0.293144
225436_at	abhydrolase domain containing 17C	ABHD17C	-1.19972	6.59888	-3.41763	0.00106432	0.0242006	-0.943461
225646_at	cathepsin C	CTSC	-1.13974	9.50482	-4.12546	0.000101888	0.00690168	1.18051
225647_s_at	cathepsin C	CTSC	-1.06112	9.90828	-3.74359	0.000372403	0.0136491	0.00281506
225864_at	family with sequence similarity 84, member B	FAM84B	-1.13295	4.61722	-3.54732	0.000705454	0.0195442	-0.573897
225931_s_at	ring finger protein 213	RNF213	-1.12228	6.94925	-3.71237	0.000412774	0.0145914	-0.0902887
225935_at	cut-like homeobox 1	CUX1	1.22689	4.85785	4.08704	0.000116428	0.00748818	1.0589
225937_at	cut-like homeobox 1	CUX1	1.11831	5.64654	3.24581	0.00180966	0.0315544	-1.41818
225959_s_at	zinc and ring finger 1, E3 ubiquitin protein ligase	ZNRF1	-1.09969	5.36163	-3.2965	0.00154998	0.0292754	-1.27994
225987_at	STEAP family member 4	STEAP4	-1.47633	4.79452	-3.1908	0.00213743	0.0346108	-1.56645
226218_at	interleukin 7 receptor	IL7R	-1.24209	9.11645	-3.19696	0.00209814	0.0342587	-1.54994
226444_at	---	---	-1.28924	8.145	-3.59582	0.000603534	0.0180753	-0.433313
226603_at	sterile alpha motif domain containing 9-like	SAMD9L	-1.06887	8.1384	-3.68877	0.000446012	0.015187	-0.160299
226649_at	pantothenate kinase 1	PANK1	1.04583	5.37941	3.00202	0.00373415	0.0497041	-2.06099
226713_at	coiled-coil domain containing 50	CCDC50	-1.05534	6.89757	-3.77443	0.000336249	0.0131036	0.0952644
226725_at	schlafen family member 5	SLFN5	-1.01373	7.74235	-3.48671	0.000855883	0.0217552	-0.747776
226743_at	schlafen family member 11	SLFN11	-1.01778	7.35881	-3.99483	0.000159932	0.00879773	0.769822
226804_at	family with sequence similarity 20, member A	FAM20A	-1.04885	4.18663	-3.02073	0.00353659	0.047837	-2.01299
226811_at	family with sequence similarity 46, member C	FAM46C	-1.84014	9.49894	-4.82217	8.18722e-06	0.00182631	3.49086
226818_at	macrophage expressed 1	MPEG1	-1.46128	9.80486	-4.97724	4.56261e-06	0.0013118	4.02898
226841_at	macrophage expressed 1	MPEG1	-1.68401	9.5766	-5.16616	2.21581e-06	0.000809794	4.69455
226974_at	neural precursor cell expressed, developmentally down-regulated 4-like, E3 ubiquitin protein ligase	NEDD4L	1.33381	5.08639	3.75831	0.000354707	0.0134288	0.0468778
227014_at	aspartate beta-hydroxylase domain containing 2	ASPHD2	-1.09041	5.49836	-5.00378	4.12495e-06	0.00124113	4.12186
227015_at	aspartate beta-hydroxylase domain containing 2	ASPHD2	-1.03773	4.8552	-4.79437	9.08461e-06	0.00185387	3.39521
227176_at	solute carrier family 2 (facilitated glucose transporter), member 13	SLC2A13	-1.26441	7.67877	-3.31772	0.00145204	0.0284212	-1.22161
227266_s_at	FYN binding protein	FYB	-1.09157	9.35454	-3.46857	0.000906512	0.0223747	-0.799415
227297_at	integrin alpha 9	ITGA9	-1.17052	4.82074	-3.44016	0.000991548	0.0237364	-0.879922
227755_at	endoplasmic reticulum to nucleus signaling 1	ERN1	-1.07605	7.18305	-3.515	0.000782244	0.0210179	-0.666882
227791_at	solute carrier family 9, subfamily A (NHE9, cation proton antiporter 9), member 9	SLC9A9	-1.33777	6.46005	-4.67876	1.39609e-05	0.0021003	3.0003
227947_at	phosphatase and actin regulator 2	PHACTR2	-1.23475	8.91833	-7.20655	5.65951e-10	3.27989e-06	12.3342
228071_at	GTPase, IMAP family member 7	GIMAP7	-1.4462	9.8703	-4.21547	7.43573e-05	0.00601272	1.46796
228280_at	zinc finger CCCH-type, antiviral 1-like	ZC3HAV1L	1.04427	8.66123	4.45244	3.19329e-05	0.00359443	2.2412
228376_at	glycoprotein, alpha-galactosyltransferase 1 pseudogene	GGTA1P	-1.66237	7.57383	-3.73781	0.00037958	0.013795	-0.0144589
228434_at	butyrophilin-like 9	BTNL9	2.066	7.28712	3.80752	0.000301192	0.0124266	0.195008
228585_at	ectonucleoside triphosphate diphosphohydrolase 1	ENTPD1	-1.1716	7.49718	-3.75319	0.000360768	0.0134513	0.0315411
228693_at	coiled-coil domain containing 50	CCDC50	-1.02607	5.83064	-3.05065	0.00324075	0.0453066	-1.93575
228737_at	TOX high mobility group box family member 2	TOX2	-1.62547	7.16301	-3.44832	0.000966409	0.0233708	-0.856871
228964_at	PR domain containing 1, with ZNF domain	PRDM1	-1.00772	7.99576	-3.07076	0.00305505	0.0436272	-1.88353
228974_at	zinc finger protein 677	ZNF677	-1.02689	4.11245	-3.02085	0.00353543	0.047837	-2.0127
229221_at	CD44 molecule (Indian blood group)	CD44	-1.57501	4.66722	-3.30235	0.00152239	0.0289657	-1.26389
229367_s_at	GTPase, IMAP family member 6	GIMAP6	-1.53727	7.522	-3.95588	0.00018268	0.00934196	0.648875
229487_at	early B-cell factor 1	EBF1	1.14043	7.67006	3.77611	0.000334371	0.0130698	0.100336
229560_at	toll-like receptor 8	TLR8	-1.70898	8.24371	-3.75805	0.000355007	0.0134288	0.0461125
229817_at	zinc finger protein 608	ZNF608	1.65911	7.41318	3.45321	0.000951605	0.0231426	-0.843012
229985_at	butyrophilin-like 9	BTNL9	2.37039	5.13765	4.09035	0.000115102	0.00744593	1.06934
230000_at	ring finger protein 213	RNF213	-1.0248	5.55205	-3.11093	0.00271341	0.0405382	-1.77843
230036_at	sterile alpha motif domain containing 9-like	SAMD9L	-1.04571	6.58476	-3.38212	0.0011893	0.0254275	-1.04299
230127_at	---	---	-1.51453	6.5695	-3.49744	0.000827225	0.0216323	-0.717161
230787_at	glioblastoma multiforme-associated transcript 2	GBAT2	1.01584	4.13839	3.71482	0.000409458	0.014541	-0.0829949
231887_s_at	phosphatase domain containing, paladin 1	PALD1	1.85214	4.05014	6.2647	2.79649e-08	3.6181e-05	8.73309
232000_at	tetratricopeptide repeat domain 39B	TTC39B	-1.31078	4.42391	-3.21412	0.00199219	0.0334113	-1.50381
232024_at	GTPase, IMAP family member 2	GIMAP2	-1.28856	8.87826	-4.21014	7.57638e-05	0.0060749	1.45085
232204_at	early B-cell factor 1	EBF1	1.15674	7.213	3.91511	0.000209802	0.010321	0.523082
232485_at	sorting nexin 29	SNX29	1.37779	5.16881	3.78119	0.000328781	0.0129921	0.115603
232653_at	---	---	-1.07033	5.62016	-3.72212	0.000399727	0.0142864	-0.0612439
232879_at	CREB regulated transcription coactivator 3	CRTC3	-1.06104	4.4331	-3.93416	0.000196681	0.00978717	0.581755
233964_at	---	---	1.06512	4.89316	3.65254	0.000502078	0.0162334	-0.26726
235046_at	inositol polyphosphate-4-phosphatase type II B	INPP4B	-1.65901	6.55596	-3.86934	0.000244847	0.0111937	0.382838
235051_at	coiled-coil domain containing 50	CCDC50	-1.13766	5.51204	-4.10885	0.000107944	0.00723613	1.12786
235229_at	---	---	-1.29079	9.77744	-4.69253	1.32678e-05	0.00203518	3.04708
235230_at	phosphatidylinositol-specific phospholipase C, X domain containing 2	PLCXD2	-1.82757	6.64624	-5.29749	1.33307e-06	0.000632246	5.16321
235252_at	kinase suppressor of ras 1	KSR1	-1.13755	5.26337	-4.02642	0.00014351	0.00850784	0.868417
235292_at	uncharacterized LOC643977	FLJ32255	-1.25864	4.43529	-4.14142	9.63784e-05	0.00663231	1.23121
235306_at	GTPase, IMAP family member 8	GIMAP8	-1.25179	8.15292	-4.45273	3.18995e-05	0.00359443	2.24216
235353_at	sel-1 suppressor of lin-12-like 3 (C. elegans)	SEL1L3	1.39799	6.39534	3.65945	0.000490902	0.0160792	-0.246934
235359_at	negative regulator of reactive oxygen species	NRROS	-1.0806	5.11192	-4.30915	5.33801e-05	0.00515397	1.77086
235385_at	membrane associated ring finger 1	MARCH1	-1.06295	7.91038	-3.49708	0.000828169	0.0216323	-0.718187
235463_s_at	ceramide synthase 6	CERS6	-1.5029	4.37241	-3.90117	0.000219933	0.0106262	0.480252
235536_at	small nucleolar RNA, C/D box 89	SNORD89	-1.07542	7.22976	-6.8543	2.45891e-09	7.95335e-06	10.979
235609_at	BRCA1 interacting protein C-terminal helicase 1	BRIP1	1.43149	7.33236	5.24622	1.62649e-06	0.00070145	4.97969
235643_at	sterile alpha motif domain containing 9-like	SAMD9L	-1.28083	7.21449	-3.36199	0.00126618	0.0262951	-1.09908
235644_at	coiled-coil domain containing 138	CCDC138	1.2477	6.03392	4.34233	4.74278e-05	0.00468412	1.87901
235740_at	multiple C2 domains, transmembrane 1	MCTP1	-1.39753	6.27852	-3.5923	0.000610427	0.0181556	-0.443551
235777_at	ankyrin repeat domain 44	ANKRD44	1.08048	5.89182	3.43445	0.00100955	0.0238187	-0.896073
235800_at	---	---	2.37754	5.7174	4.45376	3.17811e-05	0.00359443	2.24557
236226_at	B and T lymphocyte associated	BTLA	-1.54048	6.0588	-3.96937	0.000174472	0.00923027	0.690675
236280_at	purinergic receptor P2Y, G-protein coupled, 10	P2RY10	-1.04748	8.92317	-3.12208	0.00262505	0.0397692	-1.74906
236673_at	TRAF-interacting protein with forkhead-associated domain, family member B	TIFAB	-1.11907	4.4986	-3.54764	0.000704721	0.0195442	-0.572961
236835_at	FUT8 antisense RNA 1	FUT8-AS1	-1.33274	4.71123	-3.35867	0.0012793	0.0263585	-1.10831
236975_at	---	---	1.16815	7.19547	3.67597	0.000465106	0.0154693	-0.198177
236981_at	chromosome 17 open reading frame 99	C17orf99	2.3126	4.38341	3.54747	0.000705115	0.0195442	-0.573464
237110_at	uncharacterized LOC105379878	LOC105379878	1.03364	5.34574	3.60213	0.000591342	0.0178506	-0.414913
238025_at	mixed lineage kinase domain-like	MLKL	-1.33986	5.58399	-5.65059	3.3271e-07	0.000269038	6.44467
238378_at	GPRIN family member 3	GPRIN3	-1.14418	4.44587	-3.60184	0.000591893	0.0178506	-0.415752
238462_at	ubiquitin associated and SH3 domain containing B	UBASH3B	-1.27709	5.58257	-3.2768	0.00164641	0.0302576	-1.33384
238624_at	uncharacterized LOC102724517 /// nemo-like kinase	LOC102724517 /// NLK	1.66615	4.88703	5.28175	1.41715e-06	0.000632246	5.10678
238851_at	ankyrin repeat domain 13A	ANKRD13A	1.14721	6.85503	3.87608	0.000239358	0.0111246	0.403415
239196_at	ankyrin repeat domain 22	ANKRD22	-1.66881	6.23846	-3.03299	0.00341244	0.0468686	-1.98141
239231_at	zinc finger protein 101	ZNF101	-1.0714	9.3199	-5.41798	8.3302e-07	0.000538881	5.59713
239233_at	coiled-coil domain containing 88A	CCDC88A	1.25217	7.26544	3.69365	0.000438935	0.0151158	-0.145843
239237_at	T cell receptor gamma locus antisense RNA 1	TRG-AS1	-1.56443	6.42193	-4.26004	6.35382e-05	0.00546539	1.61161
239486_at	v-rel avian reticuloendotheliosis viral oncogene homolog	REL	1.03279	8.58575	3.0903	0.00288416	0.0419199	-1.83253
239701_at	---	---	-1.07385	5.67573	-3.35036	0.00131268	0.0268301	-1.13137
239862_at	---	---	1.26661	5.6795	3.0516	0.00323173	0.0453003	-1.93329
240137_at	---	---	-1.79218	6.439	-4.03129	0.000141129	0.00850784	0.883649
240173_at	GPRIN family member 3	GPRIN3	-1.32164	5.66138	-4.14098	9.65264e-05	0.00663231	1.22981
240265_at	TRAF3 interacting protein 3	TRAF3IP3	-1.29726	6.87328	-3.89465	0.000224827	0.010655	0.460267
240718_at	---	---	1.79772	5.82768	3.32453	0.00142185	0.0280774	-1.20283
240798_at	---	---	1.40791	7.12708	4.27669	5.99011e-05	0.00534483	1.66548
240890_at	caspase 4, apoptosis-related cysteine peptidase pseudogene	LOC643733	-1.29558	6.51632	-4.01292	0.000150319	0.00860545	0.826223
241068_at	immunoglobulin superfamily, member 6	IGSF6	-1.11252	6.63384	-3.04724	0.00327332	0.045489	-1.9446
242104_at	---	---	1.12507	5.91588	3.20196	0.00206672	0.0339761	-1.53651
242277_at	---	---	-1.61874	5.14295	-5.33691	1.14348e-06	0.000609452	5.30476
242281_at	glutamate-ammonia ligase	GLUL	-1.19555	4.78522	-3.57747	0.000640329	0.0185753	-0.486653
242512_at	myosin IXA	MYO9A	1.00712	5.52232	4.69044	1.33707e-05	0.00203518	3.03998
242650_at	---	---	1.21947	4.3191	2.99994	0.00375677	0.0499538	-2.06632
242878_at	---	---	-1.09249	6.55142	-4.07264	0.000122374	0.00764868	1.01351
243040_at	---	---	2.34655	4.09433	4.47543	2.93851e-05	0.00348794	2.3174
243198_at	testis expressed 9	TEX9	2.18943	5.26808	3.61811	0.000561523	0.0173389	-0.368247
243271_at	---	---	-1.44851	7.08188	-4.75452	1.05404e-05	0.00197639	3.25856
244050_at	3-hydroxyacyl-CoA dehydratase 4	HACD4	-1.23581	8.08248	-3.74547	0.000370091	0.0136417	0.0084508
244230_at	---	---	1.12601	4.92654	3.2859	0.00160118	0.0297217	-1.30896
244313_at	complement component (3b/4b) receptor 1 (Knops blood group)	CR1	-1.27982	7.17111	-4.26053	6.34288e-05	0.00546539	1.61318
244579_at	---	---	-1.01391	5.5415	-3.2607	0.00172943	0.0310473	-1.37773
244774_at	phosphatase and actin regulator 2	PHACTR2	-1.46077	4.76793	-3.62093	0.000556413	0.017225	-0.359999
244876_at	---	---	1.30504	6.5098	3.41784	0.00106361	0.0242006	-0.942864
35974_at	lymphoid-restricted membrane protein	LRMP	1.15624	10.923	4.12362	0.000102544	0.00691	1.17465
64064_at	GIMAP1-GIMAP5 readthrough /// GTPase, IMAP family member 5	GIMAP1-GIMAP5 /// GIMAP5	-1.54654	7.16521	-4.30115	5.49208e-05	0.00522474	1.74484
81737_at	uncharacterized LOC100505915	LOC100505915	1.77559	6.00051	3.47808	0.00087963	0.0220129	-0.772369

## Sheet: Supp Table 5
Supplementary Table S5: probesets and genes belonging to the GHEDI and Lenz branches up and down with the corresponding Venn diagramm
UNIQID	GeneSymbol	GHEDI Branches	Lenz's Branches
1552315_at	GIMAP1	DOWN	DOWN
1552316_a_at	GIMAP1	DOWN	DOWN
1552318_at	GIMAP1	DOWN	DOWN
1552634_a_at	ZNF101	DOWN	DOWN
1553856_s_at	P2RY10	DOWN	DOWN
1554343_a_at	STAP1	UP	UP
1554413_s_at	SNX29P1 /// SNX29P2	UP	UP
1554930_a_at	FUT8	DOWN	DOWN
1555989_at	DAAM1	UP	UP
1556568_a_at	---	UP	UP
1556698_a_at	GPRIN3	DOWN	DOWN
1557813_at	---	UP	UP
1557905_s_at	CD44	DOWN	DOWN
1558075_at	---	UP	UP
1558116_x_at	RECK	UP	UP
1558624_at	---	UP	UP
1558971_at	THEMIS	DOWN	DOWN
1558972_s_at	THEMIS	DOWN	DOWN
1562544_at	---	UP	UP
1563509_at	---	DOWN	DOWN
1564077_at	---	DOWN	DOWN
1564310_a_at	PARP15	DOWN	DOWN
1565868_at	CD44	DOWN	DOWN
1569225_a_at	SCML4	DOWN	DOWN
1569540_at	---	UP	UP
1569652_at	MLLT3	DOWN	DOWN
200644_at	MARCKSL1	UP	UP
200951_s_at	CCND2	DOWN	DOWN
200953_s_at	CCND2	DOWN	DOWN
201360_at	CST3	DOWN	DOWN
201461_s_at	MAPKAPK2	DOWN	DOWN
201601_x_at	IFITM1 /// IFITM2	DOWN	DOWN
201688_s_at	TPD52	UP	UP
201830_s_at	NET1	UP	UP
202005_at	ST14	UP	UP
202016_at	MEST	UP	UP
202357_s_at	CFB	DOWN	DOWN
202716_at	PTPN1	DOWN	DOWN
202729_s_at	LTBP1	UP	UP
202746_at	ITM2A	DOWN	DOWN
202747_s_at	ITM2A	DOWN	DOWN
202917_s_at	S100A8	DOWN	DOWN
202953_at	C1QB	DOWN	DOWN
202996_at	POLD4	UP	UP
203037_s_at	MTSS1	DOWN	DOWN
203313_s_at	TGIF1	DOWN	DOWN
203528_at	SEMA4D	DOWN	DOWN
203535_at	S100A9	DOWN	DOWN
203665_at	HMOX1	DOWN	DOWN
203760_s_at	SLA	DOWN	DOWN
203761_at	SLA	DOWN	DOWN
203828_s_at	IL32	DOWN	DOWN
203837_at	MAP3K5	DOWN	DOWN
203920_at	NR1H3	DOWN	DOWN
203921_at	CHST2	DOWN	DOWN
203988_s_at	FUT8	DOWN	DOWN
204048_s_at	PHACTR2	DOWN	DOWN
204049_s_at	PHACTR2	DOWN	DOWN
204062_s_at	ULK2	DOWN	DOWN
204204_at	SLC31A2	DOWN	DOWN
204257_at	FADS3	UP	UP
204273_at	EDNRB	DOWN	DOWN
204326_x_at	MT1X	DOWN	DOWN
204404_at	SLC12A2	UP	UP
204489_s_at	CD44	DOWN	DOWN
204490_s_at	CD44	DOWN	DOWN
204642_at	S1PR1	DOWN	DOWN
204674_at	LRMP	UP	UP
204681_s_at	RAPGEF5	UP	UP
204686_at	IRS1	UP	UP
204834_at	FGL2	DOWN	DOWN
204880_at	MGMT	UP	UP
204929_s_at	VAMP5	DOWN	DOWN
204959_at	MNDA	DOWN	DOWN
205119_s_at	FPR1	DOWN	DOWN
205174_s_at	QPCT	UP	UP
205285_s_at	FYB	DOWN	DOWN
205291_at	IL2RB	DOWN	DOWN
205372_at	PLAG1	UP	UP
205376_at	INPP4B	DOWN	DOWN
205488_at	GZMA	DOWN	DOWN
205552_s_at	OAS1	DOWN	DOWN
205639_at	AOAH	DOWN	DOWN
205798_at	IL7R	DOWN	DOWN
205804_s_at	TRAF3IP3	DOWN	DOWN
205965_at	BATF	DOWN	DOWN
205992_s_at	IL15	DOWN	DOWN
206011_at	CASP1	DOWN	DOWN
206036_s_at	REL	UP	UP
206118_at	STAT4	DOWN	DOWN
206134_at	ADAMDEC1	DOWN	DOWN
206545_at	CD28	DOWN	DOWN
206631_at	PTGER2	DOWN	DOWN
206682_at	CLEC10A	DOWN	DOWN
206710_s_at	EPB41L3	DOWN	DOWN
206765_at	KCNJ2	DOWN	DOWN
206804_at	CD3G	DOWN	DOWN
206914_at	CRTAM	DOWN	DOWN
207571_x_at	THEMIS2	DOWN	DOWN
207610_s_at	ADGRE2	DOWN	DOWN
207651_at	GPR171	DOWN	DOWN
207691_x_at	ENTPD1	DOWN	DOWN
207697_x_at	LILRB2	DOWN	DOWN
208018_s_at	HCK	DOWN	DOWN
208116_s_at	MAN1A1	DOWN	DOWN
208438_s_at	FGR	DOWN	DOWN
208451_s_at	C4A /// C4B /// C4B_2	DOWN	DOWN
208456_s_at	RRAS2	UP	UP
208581_x_at	MT1X	DOWN	DOWN
208791_at	CLU	DOWN	DOWN
208792_s_at	CLU	DOWN	DOWN
208992_s_at	STAT3	DOWN	DOWN
209200_at	MEF2C	UP	UP
209324_s_at	RGS16	UP	UP
209325_s_at	RGS16	UP	UP
209457_at	DUSP5	DOWN	DOWN
209473_at	ENTPD1	DOWN	DOWN
209474_s_at	ENTPD1	DOWN	DOWN
209558_s_at	HIP1R	UP	UP
209568_s_at	RGL1	DOWN	DOWN
209835_x_at	CD44	DOWN	DOWN
210102_at	VWA5A	DOWN	DOWN
210140_at	CST7	DOWN	DOWN
210146_x_at	LILRB2	DOWN	DOWN
210164_at	GZMB	DOWN	DOWN
210321_at	GZMH	DOWN	DOWN
210354_at	IFNG	DOWN	DOWN
210369_at	SWAP70	UP	UP
210785_s_at	THEMIS2	DOWN	DOWN
210829_s_at	SSBP2	UP	UP
210839_s_at	ENPP2	DOWN	DOWN
210916_s_at	CD44	DOWN	DOWN
211005_at	LAT	DOWN	DOWN
211122_s_at	CXCL11	DOWN	DOWN
211336_x_at	LILRB1	DOWN	DOWN
211366_x_at	CASP1	DOWN	DOWN
211367_s_at	CASP1	DOWN	DOWN
211395_x_at	FCGR2C	DOWN	DOWN
211450_s_at	MSH6	UP	UP
211502_s_at	CDK14	UP	UP
211748_x_at	PTGDS	DOWN	DOWN
212014_x_at	CD44	DOWN	DOWN
212135_s_at	ATP2B4	DOWN	DOWN
212187_x_at	PTGDS	DOWN	DOWN
212311_at	SEL1L3	UP	UP
212345_s_at	CREB3L2	DOWN	DOWN
212372_at	MYH10	UP	UP
212442_s_at	CERS6	DOWN	DOWN
212445_s_at	NEDD4L	UP	UP
212446_s_at	CERS6	DOWN	DOWN
212448_at	NEDD4L	UP	UP
212458_at	SPRED2	UP	UP
212503_s_at	DIP2C	UP	UP
212589_at	RRAS2	UP	UP
212590_at	RRAS2	UP	UP
212599_at	AUTS2	UP	UP
212681_at	EPB41L3	DOWN	DOWN
212859_x_at	MT1E	DOWN	DOWN
212993_at	NACC2	DOWN	DOWN
213539_at	CD3D	DOWN	DOWN
213629_x_at	MT1F	DOWN	DOWN
213849_s_at	PPP2R2B	DOWN	DOWN
213888_s_at	TRAF3IP3	DOWN	DOWN
213905_x_at	BGN	UP	UP
213906_at	MYBL1	UP	UP
214032_at	ZAP70	DOWN	DOWN
214428_x_at	C4A /// C4B /// C4B_2	DOWN	DOWN
214470_at	KLRB1	DOWN	DOWN
214617_at	PRF1	DOWN	DOWN
214743_at	CUX1	UP	UP
215071_s_at	HIST1H2AC	DOWN	DOWN
215275_at	TRAF3IP3	DOWN	DOWN
215630_at	---	UP	UP
215711_s_at	WEE1	UP	UP
216080_s_at	FADS3	UP	UP
217165_x_at	MT1F	DOWN	DOWN
217523_at	CD44	DOWN	DOWN
217762_s_at	RAB31	DOWN	DOWN
217763_s_at	RAB31	DOWN	DOWN
217995_at	SQRDL	DOWN	DOWN
218232_at	C1QA	DOWN	DOWN
218501_at	ARHGEF3	DOWN	DOWN
218627_at	DRAM1	DOWN	DOWN
218699_at	RAB29	DOWN	DOWN
218700_s_at	RAB29	DOWN	DOWN
218805_at	GIMAP1-GIMAP5 /// GIMAP5	DOWN	DOWN
218862_at	ASB13	UP	UP
218984_at	PUS7	UP	UP
219014_at	PLAC8	DOWN	DOWN
219080_s_at	CTPS2	UP	UP
219243_at	GIMAP4	DOWN	DOWN
219304_s_at	PDGFD	UP	UP
219334_s_at	NABP1	DOWN	DOWN
219371_s_at	KLF2	DOWN	DOWN
219396_s_at	NEIL1	UP	UP
219584_at	PLA1A	DOWN	DOWN
219684_at	RTP4	DOWN	DOWN
219734_at	SIDT1	DOWN	DOWN
219753_at	STAG3	UP	UP
219777_at	GIMAP6	DOWN	DOWN
219901_at	FGD6	UP	UP
219938_s_at	PSTPIP2	DOWN	DOWN
220005_at	P2RY13	DOWN	DOWN
220059_at	STAP1	UP	UP
220068_at	VPREB3	UP	UP
220532_s_at	TMEM176B	DOWN	DOWN
221477_s_at	LOC100129518 /// SOD2	DOWN	DOWN
221601_s_at	FCMR	DOWN	DOWN
221760_at	MAN1A1	DOWN	DOWN
221840_at	PTPRE	DOWN	DOWN
221912_s_at	CCDC28B	UP	UP
222043_at	CLU	DOWN	DOWN
222145_at	---	UP	UP
222819_at	CTPS2	UP	UP
222838_at	SLAMF7	DOWN	DOWN
223168_at	RHOU	DOWN	DOWN
223220_s_at	PARP9	DOWN	DOWN
223311_s_at	MTA3	UP	UP
223382_s_at	ZNRF1	DOWN	DOWN
223383_at	ZNRF1	DOWN	DOWN
223640_at	HCST	DOWN	DOWN
224215_s_at	DLL1	DOWN	DOWN
224909_s_at	PREX1	DOWN	DOWN
224925_at	PREX1	DOWN	DOWN
225353_s_at	C1QC	DOWN	DOWN
225436_at	ABHD17C	DOWN	DOWN
225646_at	CTSC	DOWN	DOWN
225647_s_at	CTSC	DOWN	DOWN
225864_at	FAM84B	DOWN	DOWN
225931_s_at	RNF213	DOWN	DOWN
225935_at	CUX1	UP	UP
225937_at	CUX1	UP	UP
225959_s_at	ZNRF1	DOWN	DOWN
225987_at	STEAP4	DOWN	DOWN
226218_at	IL7R	DOWN	DOWN
226444_at	---	DOWN	DOWN
226603_at	SAMD9L	DOWN	DOWN
226649_at	PANK1	UP	UP
226713_at	CCDC50	DOWN	DOWN
226725_at	SLFN5	DOWN	DOWN
226743_at	SLFN11	DOWN	DOWN
226804_at	FAM20A	DOWN	DOWN
226811_at	FAM46C	DOWN	DOWN
226818_at	MPEG1	DOWN	DOWN
226841_at	MPEG1	DOWN	DOWN
226974_at	NEDD4L	UP	UP
227014_at	ASPHD2	DOWN	DOWN
227015_at	ASPHD2	DOWN	DOWN
227176_at	SLC2A13	DOWN	DOWN
227266_s_at	FYB	DOWN	DOWN
227297_at	ITGA9	DOWN	DOWN
227755_at	ERN1	DOWN	DOWN
227791_at	SLC9A9	DOWN	DOWN
227947_at	PHACTR2	DOWN	DOWN
228071_at	GIMAP7	DOWN	DOWN
228280_at	ZC3HAV1L	UP	UP
228376_at	GGTA1P	DOWN	DOWN
228434_at	BTNL9	UP	UP
228585_at	ENTPD1	DOWN	DOWN
228693_at	CCDC50	DOWN	DOWN
228737_at	TOX2	DOWN	DOWN
228964_at	PRDM1	DOWN	DOWN
228974_at	ZNF677	DOWN	DOWN
229221_at	CD44	DOWN	DOWN
229367_s_at	GIMAP6	DOWN	DOWN
229487_at	EBF1	UP	UP
229560_at	TLR8	DOWN	DOWN
229817_at	ZNF608	UP	UP
229985_at	BTNL9	UP	UP
230000_at	RNF213	DOWN	DOWN
230036_at	SAMD9L	DOWN	DOWN
230127_at	---	DOWN	DOWN
230787_at	GBAT2	UP	UP
231887_s_at	PALD1	UP	UP
232000_at	TTC39B	DOWN	DOWN
232024_at	GIMAP2	DOWN	DOWN
232204_at	EBF1	UP	UP
232485_at	SNX29	UP	UP
232653_at	---	DOWN	DOWN
232879_at	CRTC3	DOWN	DOWN
233964_at	---	UP	DOWN
235046_at	INPP4B	DOWN	DOWN
235051_at	CCDC50	DOWN	DOWN
235229_at	---	DOWN	DOWN
235230_at	PLCXD2	DOWN	DOWN
235252_at	KSR1	DOWN	DOWN
235292_at	FLJ32255	DOWN	DOWN
235306_at	GIMAP8	DOWN	DOWN
235353_at	SEL1L3	UP	UP
235359_at	NRROS	DOWN	DOWN
235385_at	MARCH1	DOWN	DOWN
235463_s_at	CERS6	DOWN	DOWN
235536_at	SNORD89	DOWN	DOWN
235609_at	BRIP1	UP	UP
235643_at	SAMD9L	DOWN	DOWN
235644_at	CCDC138	UP	UP
235740_at	MCTP1	DOWN	DOWN
235777_at	ANKRD44	UP	UP
235800_at	---	UP	UP
236226_at	BTLA	DOWN	DOWN
236280_at	P2RY10	DOWN	DOWN
236673_at	TIFAB	DOWN	DOWN
236835_at	FUT8-AS1	DOWN	DOWN
236975_at	---	UP	UP
236981_at	C17orf99	UP	UP
237110_at	LOC105379878	UP	UP
238025_at	MLKL	DOWN	DOWN
238378_at	GPRIN3	DOWN	DOWN
238462_at	UBASH3B	DOWN	DOWN
238624_at	LOC102724517 /// NLK	UP	UP
238851_at	ANKRD13A	UP	UP
239196_at	ANKRD22	DOWN	DOWN
239231_at	ZNF101	DOWN	DOWN
239233_at	CCDC88A	UP	UP
239237_at	TRG-AS1	DOWN	DOWN
239486_at	REL	UP	UP
239701_at	---	DOWN	DOWN
239862_at	---	UP	UP
240137_at	---	DOWN	DOWN
240173_at	GPRIN3	DOWN	DOWN
240265_at	TRAF3IP3	DOWN	DOWN
240718_at	---	UP	UP
240798_at	---	UP	UP
240890_at	LOC643733	DOWN	DOWN
241068_at	IGSF6	DOWN	DOWN
242104_at	---	UP	UP
242277_at	---	DOWN	DOWN
242281_at	GLUL	DOWN	DOWN
242512_at	MYO9A	UP	UP
242650_at	---	UP	UP
242878_at	---	DOWN	DOWN
243040_at	---	UP	UP
243198_at	TEX9	UP	UP
243271_at	---	DOWN	DOWN
244050_at	HACD4	DOWN	DOWN
244230_at	---	UP	UP
244313_at	CR1	DOWN	DOWN
244579_at	---	DOWN	DOWN
244774_at	PHACTR2	DOWN	DOWN
244876_at	---	UP	UP
35974_at	LRMP	UP	UP
64064_at	GIMAP1-GIMAP5 /// GIMAP5	DOWN	DOWN
81737_at	LOC100505915	UP	UP

## Sheet: Supp Table 6
Supplementary Table S6: the 622/424 genes differentially expressed between ABC and GCB cases after LIMMA analysis (fold change > 2, BH adjusted pvalue < 0.05)
UNIQID	GeneName	GeneSymbol	logFC	AveExpr	t	P.Value	adj.P.Val	B
1553369_at	family with sequence similarity 129, member C	FAM129C	3.15498	5.8427	7.81018	5.86005e-11	5.82193e-08	14.7246
1553380_at	poly(ADP-ribose) polymerase family member 15	PARP15	1.44072	4.71763	3.97962	0.000174548	0.00306003	0.545759
1553645_at	coiled-coil domain containing 141	CCDC141	1.79344	5.00774	5.27747	1.57173e-06	0.0001162	4.98997
1554242_a_at	cochlin	COCH	1.66255	5.52725	3.05578	0.00323997	0.0227901	-2.14828
1554258_a_at	DnaJ (Hsp40) homolog, subfamily C, member 5 beta	DNAJC5B	-1.84812	5.07479	-3.62761	0.000558902	0.00679612	-0.536512
1554413_s_at	sorting nexin 29 pseudogene 1 /// sorting nexin 29 pseudogene 2	SNX29P1 /// SNX29P2	-3.15604	4.43368	-7.15411	8.69562e-10	3.12511e-07	12.1468
1554930_a_at	fucosyltransferase 8 (alpha (1,6) fucosyltransferase)	FUT8	1.62416	5.51655	7.09847	1.09227e-09	3.71891e-07	11.9288
1555120_at	CD96 molecule	CD96	-1.22596	4.99436	-2.81859	0.00636299	0.0359824	-2.75691
1555349_a_at	integrin, beta 2 (complement component 3 receptor 3 and 4 subunit)	ITGB2	-1.23608	6.86594	-3.53107	0.000761097	0.00840194	-0.821963
1555465_at	mucolipin 2	MCOLN2	1.19221	5.50814	4.81397	9.01247e-06	0.000389978	3.33369
1555691_a_at	KLRC4-KLRK1 readthrough /// killer cell lectin-like receptor subfamily K, member 1	KLRC4-KLRK1 /// KLRK1	-1.39302	5.58691	-3.45422	0.000969887	0.00986509	-1.04547
1555745_a_at	lysozyme	LYZ	-1.17859	11.0175	-2.9039	0.00501086	0.0306921	-2.54232
1555778_a_at	periostin, osteoblast specific factor	POSTN	-2.93502	5.94002	-3.93124	0.000205516	0.00343535	0.393329
1556261_a_at	uncharacterized LOC105378730	LOC105378730	1.00033	5.057	3.24805	0.00183021	0.0154868	-1.62818
1556373_a_at	family with sequence similarity 185, member A	FAM185A	-1.03083	5.4117	-4.32537	5.27801e-05	0.00134423	1.66646
1556499_s_at	collagen, type I, alpha 1	COL1A1	-1.70778	10.6288	-4.60963	1.90665e-05	0.000664913	2.62554
1557164_a_at	---	---	1.93883	6.24576	6.58009	9.04597e-09	2.08994e-06	9.90818
1557267_s_at	GEN1 Holliday junction 5' flap endonuclease	GEN1	1.7508	6.83951	4.59314	2.02426e-05	0.000690333	2.56905
1557813_at	---	---	-1.80762	4.11051	-5.83829	1.76949e-07	2.33609e-05	7.0693
1557814_a_at	---	---	-1.17613	3.90928	-5.00001	4.50404e-06	0.000247821	3.99065
1557905_s_at	CD44 molecule (Indian blood group)	CD44	1.25444	7.94374	2.82349	0.00627714	0.0356387	-2.74473
1558048_x_at	---	---	-1.25064	7.14418	-3.42116	0.00107549	0.0106116	-1.1406
1558075_at	---	---	-1.47856	6.1393	-3.31685	0.00148447	0.0134402	-1.43653
1558714_at	---	---	-1.22218	5.20261	-3.62296	0.000567339	0.00685809	-0.550382
1558996_at	forkhead box P1	FOXP1	2.09431	7.28873	7.68217	9.92643e-11	7.1349e-08	14.2211
1559025_at	septin 9	2009-09-01	-1.47586	4.58579	-5.24194	1.80059e-06	0.000126609	4.8608
1559942_at	MyoD family inhibitor domain containing	MDFIC	1.15148	6.36445	3.51249	0.000807264	0.00867682	-0.876309
1560762_at	long intergenic non-protein coding RNA 996	LINC00996	-1.473	4.32648	-3.57995	0.000651333	0.00755102	-0.678094
1561195_at	---	---	-1.16799	6.59924	-3.79266	0.000326199	0.00474005	-0.0369261
1563088_a_at	apoptosis associated transcript in bladder cancer	AATBC	-1.31711	5.70706	-3.35118	0.00133596	0.0124889	-1.33986
1564310_a_at	poly(ADP-ribose) polymerase family member 15	PARP15	1.62131	4.98099	3.92174	0.000212188	0.00353775	0.363528
1565868_at	CD44 molecule (Indian blood group)	CD44	1.44879	5.93351	3.84182	0.000277168	0.00426905	0.11461
1566446_at	---	---	-1.01285	4.12091	-4.47975	3.0472e-05	0.000922698	2.18339
1566825_at	---	---	2.33379	7.35559	6.04067	7.92475e-08	1.15203e-05	7.83556
1566880_at	---	---	1.12279	4.93938	2.66907	0.00956754	0.0471202	-3.12086
1568780_at	uncharacterized LOC729732	LOC729732	-1.03737	4.51182	-4.37267	4.46472e-05	0.00120552	1.8238
1569540_at	---	---	-1.34211	5.30032	-5.01809	4.20808e-06	0.000237747	4.05509
1570259_at	LIM and senescent cell antigen-like domains 3-like	LIMS3L	-1.13422	4.74353	-5.19866	2.12402e-06	0.000143128	4.70389
200696_s_at	gelsolin	GSN	-1.00414	9.40356	-4.19047	8.46592e-05	0.00184087	1.22287
200708_at	glutamic-oxaloacetic transaminase 2, mitochondrial	GOT2	1.15557	7.8748	4.21298	7.82803e-05	0.00174019	1.29634
200931_s_at	vinculin	VCL	-1.02205	7.76203	-4.73224	1.21819e-05	0.000474729	3.04869
200951_s_at	cyclin D2	CCND2	1.83594	6.20105	4.23488	7.25212e-05	0.00165774	1.36804
200953_s_at	cyclin D2	CCND2	1.12008	9.73149	3.5463	0.000725143	0.00814572	-0.777283
200965_s_at	actin binding LIM protein 1	ABLIM1	-1.28456	8.57308	-4.22122	7.60639e-05	0.00170853	1.32329
200974_at	actin, alpha 2, smooth muscle, aorta	ACTA2	-1.12519	8.93344	-3.93227	0.000204808	0.00342796	0.396545
200998_s_at	cytoskeleton-associated protein 4	CKAP4	1.25839	4.98979	3.78762	0.000331667	0.00477321	-0.0523826
200999_s_at	cytoskeleton-associated protein 4	CKAP4	1.01068	8.26693	3.58633	0.000638148	0.00743816	-0.659187
201069_at	matrix metallopeptidase 2	MMP2	-1.34127	5.42517	-3.0656	0.00314839	0.0223077	-2.12227
201131_s_at	cadherin 1, type 1	CDH1	-1.355	5.19474	-3.21559	0.00201841	0.0165384	-1.7176
201185_at	HtrA serine peptidase 1	HTRA1	-1.40533	5.47628	-3.82984	0.000288421	0.0043798	0.0775679
201242_s_at	ATPase, Na+/K+ transporting, beta 1 polypeptide	ATP1B1	1.21444	8.2483	3.64195	0.00053364	0.00658173	-0.493687
201243_s_at	ATPase, Na+/K+ transporting, beta 1 polypeptide	ATP1B1	1.02575	8.08712	3.62765	0.000558841	0.00679612	-0.536411
201261_x_at	biglycan	BGN	-2.17771	5.35931	-5.19682	2.13897e-06	0.000143388	4.69723
201289_at	cysteine-rich, angiogenic inducer, 61	CYR61	-1.34416	7.53698	-3.23202	0.00192101	0.0160039	-1.67243
201324_at	epithelial membrane protein 1	EMP1	-1.02313	7.6888	-2.92689	0.00469495	0.0293791	-2.48366
201347_x_at	glyoxylate reductase/hydroxypyruvate reductase	GRHPR	1.05602	9.65129	2.97715	0.00406743	0.0266994	-2.35418
201425_at	aldehyde dehydrogenase 2 family (mitochondrial)	ALDH2	-1.38999	8.17545	-4.74171	1.17651e-05	0.000466884	3.0816
201431_s_at	dihydropyrimidinase-like 3	DPYSL3	-1.24669	3.95491	-4.7791	1.02518e-05	0.000429248	3.2118
201438_at	collagen, type VI, alpha 3	COL6A3	-1.35382	9.64888	-4.04356	0.000140438	0.00263714	0.748931
201506_at	transforming growth factor, beta-induced, 68kDa	TGFBI	-1.04512	8.89077	-3.01837	0.0036119	0.024647	-2.24675
201579_at	FAT atypical cadherin 1	FAT1	-1.41521	5.46603	-4.87118	7.28945e-06	0.000334436	3.53451
201615_x_at	caldesmon 1	CALD1	-1.14528	6.5883	-3.83303	0.000285382	0.00434896	0.0874266
201616_s_at	caldesmon 1	CALD1	-1.04739	6.60421	-3.93785	0.000200994	0.00337284	0.414084
201617_x_at	caldesmon 1	CALD1	-1.01199	6.70714	-3.56221	0.000689289	0.00787116	-0.730441
201645_at	tenascin C	TNC	-1.09992	8.52115	-3.68262	0.000467775	0.00602796	-0.37162
201666_at	TIMP metallopeptidase inhibitor 1	TIMP1	-1.14682	9.44165	-3.33666	0.00139696	0.0129282	-1.38081
201678_s_at	5-hydroxymethylcytosine (hmC) binding, ES cell-specific	HMCES	-2.04535	6.89645	-6.42647	1.68455e-08	3.45948e-06	9.31412
201744_s_at	lumican	LUM	-1.16323	10.6432	-3.59489	0.000620888	0.00730277	-0.633831
201792_at	AE binding protein 1	AEBP1	-1.01055	5.43408	-2.66278	0.0097303	0.0477039	-3.13584
201810_s_at	SH3-domain binding protein 5 (BTK-associated)	SH3BP5	1.46089	9.73399	7.26797	5.45057e-10	2.13695e-07	12.5933
201811_x_at	SH3-domain binding protein 5 (BTK-associated)	SH3BP5	1.11958	10.9931	7.2942	4.89422e-10	2.04263e-07	12.6962
201842_s_at	EGF containing fibulin-like extracellular matrix protein 1	EFEMP1	-1.1493	8.00271	-3.11146	0.00275197	0.0204509	-2.00005
201852_x_at	collagen, type III, alpha 1	COL3A1	-1.77216	9.50887	-3.79073	0.000328285	0.00474564	-0.0428525
201893_x_at	decorin	DCN	-1.85627	8.37989	-3.55786	0.000698916	0.00794382	-0.743255
201939_at	polo-like kinase 2	PLK2	-1.1165	5.33675	-3.23899	0.001881	0.0157415	-1.6532
202068_s_at	low density lipoprotein receptor	LDLR	-1.03011	4.73684	-3.45153	0.000978105	0.00992527	-1.05324
202118_s_at	copine III	CPNE3	-1.03104	6.99444	-3.53062	0.000762189	0.00840682	-0.823287
202202_s_at	laminin, alpha 4	LAMA4	-1.47312	6.55021	-4.41473	3.8446e-05	0.00108843	1.9645
202310_s_at	collagen, type I, alpha 1	COL1A1	-1.85418	5.79926	-4.16969	9.09923e-05	0.00194588	1.15524
202311_s_at	collagen, type I, alpha 1	COL1A1	-1.8798	4.60986	-3.87303	0.000249797	0.00397525	0.211433
202368_s_at	translocation associated membrane protein 2	TRAM2	1.64068	5.26109	6.14486	5.22716e-08	8.45362e-06	8.23272
202369_s_at	translocation associated membrane protein 2	TRAM2	1.35118	7.76385	4.89037	6.78711e-06	0.00032048	3.60212
202403_s_at	collagen, type I, alpha 2	COL1A2	-1.55327	9.54914	-4.33879	5.03374e-05	0.00130514	1.711
202404_s_at	collagen, type I, alpha 2	COL1A2	-1.89829	8.93252	-4.05189	0.0001365	0.00259664	0.775527
202450_s_at	cathepsin K	CTSK	-1.5077	7.45947	-3.29109	0.00160603	0.0141835	-1.50863
202465_at	procollagen C-endopeptidase enhancer	PCOLCE	-1.48901	5.07247	-4.9926	4.63113e-06	0.000251369	3.96427
202478_at	tribbles pseudokinase 2	TRIB2	-1.18848	7.78759	-3.6166	0.000579078	0.00696293	-0.569336
202620_s_at	procollagen-lysine, 2-oxoglutarate 5-dioxygenase 2	PLOD2	-1.18703	6.4714	-2.75991	0.00748011	0.0399418	-2.90162
202695_s_at	serine/threonine kinase 17a	STK17A	-1.01815	5.48539	-4.62287	1.81704e-05	0.000641254	2.67098
202716_at	protein tyrosine phosphatase, non-receptor type 1	PTPN1	1.44137	8.6026	8.26819	8.89397e-12	1.1507e-08	16.525
202729_s_at	latent transforming growth factor beta binding protein 1	LTBP1	-2.10299	6.34069	-6.05008	7.6329e-08	1.12221e-05	7.87136
202765_s_at	fibrillin 1	FBN1	-1.33725	4.7669	-3.51463	0.000801825	0.00867377	-0.870072
202766_s_at	fibrillin 1	FBN1	-1.42788	7.57886	-4.09939	0.000115989	0.0022946	0.927876
202949_s_at	four and a half LIM domains 2	FHL2	-1.00742	4.67073	-3.05717	0.00322681	0.0227141	-2.14459
202952_s_at	ADAM metallopeptidase domain 12	ADAM12	-1.77997	4.4154	-4.91907	6.09831e-06	0.000301145	3.70347
202967_at	glutathione S-transferase alpha 4	GSTA4	-1.14904	5.17282	-3.86509	0.000256501	0.00405203	0.186765
203072_at	myosin IE	MYO1E	-1.26846	4.59413	-4.46745	3.1846e-05	0.000945008	2.14185
203083_at	thrombospondin 2	THBS2	-2.1419	4.8732	-4.10715	0.000112933	0.00224905	0.952876
203221_at	transducin-like enhancer of split 1 (E(sp1) homolog, Drosophila)	TLE1	1.64614	6.5876	3.55444	0.00070658	0.00799802	-0.753331
203222_s_at	transducin-like enhancer of split 1 (E(sp1) homolog, Drosophila)	TLE1	1.54206	5.05502	3.24871	0.00182654	0.0154658	-1.62634
203231_s_at	ataxin 1	ATXN1	-1.07064	5.59577	-3.06292	0.00317313	0.0224339	-2.12938
203313_s_at	TGFB-induced factor homeobox 1	TGIF1	1.55721	7.92685	6.33074	2.47841e-08	4.51629e-06	8.94529
203325_s_at	collagen, type V, alpha 1	COL5A1	-1.37056	4.83657	-2.91233	0.00489283	0.0303178	-2.52086
203349_s_at	ets variant 5	ETV5	1.12871	4.91264	3.40559	0.00112891	0.0109901	-1.18517
203387_s_at	TBC1 domain family, member 4	TBC1D4	-1.0962	7.51578	-3.12431	0.00264955	0.0199417	-1.96556
203408_s_at	SATB homeobox 1	SATB1	-1.41383	7.97164	-4.88269	6.98399e-06	0.000326205	3.57504
203413_at	neural EGFL like 2	NELL2	-1.35484	6.55633	-3.02825	0.00350991	0.0241164	-2.22081
203521_s_at	zinc finger protein 318	ZNF318	-1.09638	5.73016	-4.79326	9.72959e-06	0.000411377	3.26125
203685_at	B-cell CLL/lymphoma 2	BCL2	1.41598	9.10602	4.0223	0.000150996	0.00278686	0.681167
203723_at	inositol-trisphosphate 3-kinase B	ITPKB	-1.62458	5.86273	-6.90442	2.41582e-09	6.94575e-07	11.17
203753_at	transcription factor 4	TCF4	1.36986	11.3172	7.59186	1.43956e-10	8.86905e-08	13.8658
203760_s_at	Src-like-adaptor	SLA	1.41577	9.39391	5.98819	9.76629e-08	1.37344e-05	7.63618
203761_at	Src-like-adaptor	SLA	1.21766	9.73214	6.17038	4.71939e-08	7.82813e-06	8.33028
203787_at	single-stranded DNA binding protein 2	SSBP2	-2.31516	6.32721	-6.92567	2.21495e-09	6.51296e-07	11.253
203865_s_at	adenosine deaminase, RNA-specific, B1	ADARB1	-2.20046	5.10339	-6.14055	5.31808e-08	8.49449e-06	8.21626
203869_at	ubiquitin specific peptidase 46	USP46	1.42362	6.34851	7.31703	4.4561e-10	1.92177e-07	12.7859
203870_at	ubiquitin specific peptidase 46	USP46	1.06702	6.58402	6.30498	2.74914e-08	4.87239e-06	8.84628
203921_at	carbohydrate (N-acetylglucosamine-6-O) sulfotransferase 2	CHST2	1.04517	7.40506	3.534	0.000754039	0.00835969	-0.813363
203936_s_at	matrix metallopeptidase 9	MMP9	-1.4617	10.342	-3.96886	0.000181023	0.00313532	0.511747
203967_at	cell division cycle 6	CDC6	1.26462	5.66571	4.37288	4.4613e-05	0.00120552	1.82452
203968_s_at	cell division cycle 6	CDC6	1.03473	6.05217	4.11404	0.000110286	0.00222949	0.975084
203987_at	frizzled class receptor 6	FZD6	1.10244	6.06003	3.14685	0.00247845	0.019104	-1.90481
203988_s_at	fucosyltransferase 8 (alpha (1,6) fucosyltransferase)	FUT8	1.5784	8.53956	7.36615	3.64188e-10	1.74513e-07	12.9788
204014_at	dual specificity phosphatase 4	DUSP4	-1.13343	5.75699	-3.45616	0.000964012	0.00982852	-1.03988
204032_at	breast cancer anti-estrogen resistance 3	BCAR3	1.01831	7.07114	3.70109	0.000440478	0.0058271	-0.315862
204114_at	nidogen 2 (osteonidogen)	NID2	-1.09332	4.7839	-2.69976	0.00880929	0.0445387	-3.04745
204222_s_at	GLI pathogenesis-related 1	GLIPR1	-1.06532	7.34598	-4.07038	0.000128134	0.00246696	0.834691
204249_s_at	LIM domain only 2 (rhombotin-like 1)	LMO2	-1.91704	8.70169	-6.05625	7.4473e-08	1.10751e-05	7.89486
204269_at	Pim-2 proto-oncogene, serine/threonine kinase	PIM2	2.08085	7.50625	9.17921	2.13017e-13	1.37801e-09	20.0816
204285_s_at	phorbol-12-myristate-13-acetate-induced protein 1	PMAIP1	1.26771	9.79046	4.13969	0.000100949	0.00210318	1.05794
204286_s_at	phorbol-12-myristate-13-acetate-induced protein 1	PMAIP1	1.23708	9.12659	4.31151	5.54239e-05	0.00139238	1.62053
204334_at	Kruppel-like factor 7 (ubiquitous)	KLF7	-1.23754	4.10404	-6.50121	1.24524e-08	2.73067e-06	9.6028
204345_at	collagen, type XVI, alpha 1	COL16A1	-1.08516	4.88992	-4.62914	1.77603e-05	0.000633011	2.69253
204359_at	fibronectin leucine rich transmembrane protein 2	FLRT2	-1.63939	5.70741	-4.77386	1.04518e-05	0.000436211	3.19353
204363_at	coagulation factor III (thromboplastin, tissue factor)	F3	-1.0352	5.6854	-2.83314	0.00611095	0.035077	-2.72067
204446_s_at	arachidonate 5-lipoxygenase	ALOX5	-1.63485	8.82862	-4.87462	7.19683e-06	0.000331361	3.54662
204490_s_at	CD44 molecule (Indian blood group)	CD44	1.01391	9.20244	2.84247	0.00595406	0.03439	-2.69734
204491_at	phosphodiesterase 4D, cAMP-specific	PDE4D	-1.53947	5.97288	-5.22571	1.91575e-06	0.000131841	4.80191
204562_at	interferon regulatory factor 4	IRF4	2.46015	8.44285	8.94526	5.53291e-13	1.73224e-09	19.173
204603_at	exonuclease 1	EXO1	1.07257	6.37984	3.73249	0.000397557	0.00546914	-0.220724
204604_at	cyclin-dependent kinase 14	CDK14	-1.76642	6.06187	-4.88449	6.93741e-06	0.000325204	3.58138
204620_s_at	versican	VCAN	-1.29113	6.94953	-2.77125	0.00725102	0.0391543	-2.87383
204638_at	acid phosphatase 5, tartrate resistant	ACP5	-1.24577	6.45874	-2.70956	0.00857901	0.0439063	-3.02387
204681_s_at	Rap guanine nucleotide exchange factor 5	RAPGEF5	-1.18388	6.67326	-3.09024	0.00292919	0.021279	-2.05676
204682_at	latent transforming growth factor beta binding protein 2	LTBP2	-1.6038	4.69543	-4.31884	5.40101e-05	0.00136748	1.64481
204686_at	insulin receptor substrate 1	IRS1	-1.12632	5.74612	-3.94769	0.000194439	0.00328415	0.445018
204731_at	transforming growth factor beta receptor III	TGFBR3	1.54161	6.09531	4.79877	9.53352e-06	0.000405567	3.28051
204790_at	SMAD family member 7	SMAD7	-1.2609	4.95833	-4.44086	3.50233e-05	0.00101599	2.05228
204866_at	jade family PHD finger 3	JADE3	1.65626	8.1547	4.10028	0.000115634	0.00229108	0.930746
204891_s_at	LCK proto-oncogene, Src family tyrosine kinase	LCK	-1.08319	8.56554	-3.46589	0.000935006	0.00960851	-1.01174
204963_at	sarcospan	SSPN	-1.13832	6.07182	-3.16334	0.0023599	0.0185045	-1.86017
204995_at	cyclin-dependent kinase 5, regulatory subunit 1 (p35)	CDK5R1	1.13972	7.52482	2.99482	0.00386595	0.0257798	-2.30826
205101_at	class II, major histocompatibility complex, transactivator	CIITA	-1.05491	7.59685	-4.64012	1.70648e-05	0.000614996	2.73025
205128_x_at	prostaglandin-endoperoxide synthase 1 (prostaglandin G/H synthase and cyclooxygenase)	PTGS1	-1.01663	3.92506	-3.39859	0.00115375	0.0111898	-1.20518
205206_at	anosmin 1	ANOS1	-1.72188	4.33765	-4.92369	5.99412e-06	0.000298277	3.7198
205222_at	enoyl-CoA, hydratase/3-hydroxyacyl CoA dehydrogenase	EHHADH	2.47255	5.58903	7.13756	9.30623e-10	3.25416e-07	12.0819
205229_s_at	cochlin	COCH	1.54553	6.34115	2.67663	0.00937542	0.0465104	-3.10284
205306_x_at	kynurenine 3-monooxygenase (kynurenine 3-hydroxylase)	KMO	-1.27853	7.02857	-3.27451	0.00168915	0.0146084	-1.55482
205307_s_at	kynurenine 3-monooxygenase (kynurenine 3-hydroxylase)	KMO	-1.23461	5.49869	-3.69452	0.000450015	0.0058807	-0.335728
205407_at	reversion-inducing-cysteine-rich protein with kazal motifs	RECK	-1.17821	6.95981	-5.54368	5.62077e-07	5.63733e-05	5.96808
205547_s_at	transgelin	TAGLN	-1.03686	5.75804	-3.55187	0.000712401	0.0080428	-0.760909
205569_at	lysosomal-associated membrane protein 3	LAMP3	-1.53716	6.49789	-3.73388	0.000395747	0.00546444	-0.216489
205677_s_at	deleted in lymphocytic leukemia 1 (non-protein coding)	DLEU1	1.16337	7.19321	4.41278	3.87134e-05	0.00109361	1.95798
205692_s_at	CD38 molecule	CD38	-1.17851	7.4131	-3.02883	0.00350407	0.0241019	-2.21931
205739_x_at	zinc finger protein 107	ZNF107	1.01083	9.58525	5.23283	1.86442e-06	0.000128994	4.82771
205786_s_at	integrin, alpha M (complement component 3 receptor 3 subunit)	ITGAM	-1.16226	6.16639	-3.58246	0.000646111	0.00751068	-0.670653
205787_x_at	zinc finger CCCH-type domain-containing-like /// zinc finger CCCH-type containing 11A	LOC441155 /// ZC3H11A	1.01695	4.99047	3.06241	0.00317785	0.0224549	-2.13072
205821_at	KLRC4-KLRK1 readthrough /// killer cell lectin-like receptor subfamily K, member 1	KLRC4-KLRK1 /// KLRK1	-1.56389	6.95383	-3.13441	0.0025716	0.0195573	-1.9384
205861_at	Spi-B transcription factor (Spi-1/PU.1 related)	SPIB	1.72735	7.80957	5.68463	3.2403e-07	3.74313e-05	6.49267
205865_at	AT rich interactive domain 3A (BRIGHT-like)	ARID3A	1.30727	6.21455	5.37389	1.0851e-06	8.94203e-05	5.34219
205965_at	basic leucine zipper transcription factor, ATF-like	BATF	2.13106	9.08883	7.56039	1.63853e-10	9.63607e-08	13.7421
206039_at	RAB33A, member RAS oncogene family	RAB33A	1.03232	5.96619	2.6365	0.0104372	0.0499272	-3.19806
206101_at	extracellular matrix protein 2, female organ and adipocyte specific	ECM2	-1.36931	4.66278	-3.37559	0.00123899	0.0117955	-1.27067
206181_at	signaling lymphocytic activation molecule family member 1	SLAMF1	-2.10969	5.59687	-4.87696	7.13449e-06	0.000330183	3.55486
206363_at	v-maf avian musculoaponeurotic fibrosarcoma oncogene homolog	MAF	-1.02915	5.63469	-2.94634	0.00444221	0.0282723	-2.43376
206385_s_at	ankyrin 3, node of Ranvier (ankyrin G)	ANK3	-1.62285	5.73616	-4.64961	1.64845e-05	0.000602474	2.76292
206405_x_at	ubiquitin specific peptidase 6	USP6	-1.01811	6.55982	-5.36318	1.13083e-06	9.14414e-05	5.30293
206653_at	polymerase (RNA) III (DNA directed) polypeptide G (32kD)	POLR3G	1.46257	6.61778	4.98973	4.6813e-06	0.000251369	3.95405
206675_s_at	SKI-like proto-oncogene	SKIL	1.21077	5.1546	5.36018	1.14395e-06	9.19279e-05	5.29196
206693_at	interleukin 7	IL7	1.01309	7.22813	3.0752	0.00306125	0.0219183	-2.0968
206761_at	CD96 molecule	CD96	-1.20386	5.30469	-2.91645	0.00483614	0.0300384	-2.51036
207173_x_at	cadherin 11, type 2, OB-cadherin (osteoblast)	CDH11	-1.24325	7.21846	-4.10141	0.000115187	0.00228572	0.934372
207245_at	UDP glucuronosyltransferase 2 family, polypeptide B15 /// UDP glucuronosyltransferase 2 family, polypeptide B17	UGT2B15 /// UGT2B17	2.29881	4.77474	2.90602	0.00498101	0.0306294	-2.53694
207339_s_at	lymphotoxin beta (TNF superfamily, member 3)	LTB	-1.21108	9.09746	-2.74023	0.00789317	0.0413952	-2.9496
207480_s_at	Meis homeobox 2	MEIS2	1.20577	6.98706	3.90533	0.000224209	0.00367753	0.312147
207655_s_at	B-cell linker	BLNK	1.16323	11.0651	7.40633	3.08751e-10	1.53639e-07	13.1366
207691_x_at	ectonucleoside triphosphate diphosphohydrolase 1	ENTPD1	1.64741	6.45979	5.35019	1.18881e-06	9.49435e-05	5.25538
207746_at	polymerase (DNA directed), theta	POLQ	1.00477	4.95552	3.13217	0.00258871	0.0196438	-1.94443
208018_s_at	HCK proto-oncogene, Src family tyrosine kinase	HCK	1.59287	7.53193	4.7883	9.90954e-06	0.000416265	3.24392
208116_s_at	mannosidase, alpha, class 1A, member 1	MAN1A1	1.49521	5.56299	4.59298	2.0254e-05	0.000690333	2.56852
208195_at	titin	TTN	1.49717	4.41926	4.00012	0.000162827	0.00292998	0.610681
208450_at	lectin, galactoside-binding, soluble, 2	LGALS2	-1.28852	6.13344	-2.7037	0.00871604	0.0443619	-3.03797
208456_s_at	related RAS viral (r-ras) oncogene homolog 2	RRAS2	-1.16109	7.48064	-3.50905	0.000816107	0.00871406	-0.88636
208490_x_at	histone cluster 1, H2bf	HIST1H2BF	1.1242	5.76792	3.38077	0.00121926	0.0116419	-1.25593
208637_x_at	actinin, alpha 1	ACTN1	-1.06942	4.42327	-4.52094	2.62785e-05	0.000822481	2.32292
208703_s_at	amyloid beta (A4) precursor-like protein 2	APLP2	-1.04053	6.1696	-5.29685	1.45922e-06	0.000110406	5.06056
208782_at	follistatin like 1	FSTL1	-1.17132	8.4579	-4.11146	0.000111272	0.00223458	0.966746
208820_at	protein tyrosine kinase 2	PTK2	-1.06303	8.20489	-3.93726	0.000201393	0.00337516	0.412231
208992_s_at	signal transducer and activator of transcription 3 (acute-phase response factor)	STAT3	1.32828	6.91118	5.14696	2.58559e-06	0.00016643	4.51718
209101_at	connective tissue growth factor	CTGF	-1.74471	6.74233	-3.59681	0.000617073	0.00727775	-0.628131
209189_at	FBJ murine osteosarcoma viral oncogene homolog	FOS	-1.83187	5.93782	-3.41982	0.00108	0.0106259	-1.14444
209193_at	Pim-1 proto-oncogene, serine/threonine kinase	PIM1	1.69557	7.56133	6.29313	2.88339e-08	5.04125e-06	8.80075
209230_s_at	nuclear protein 1, transcriptional regulator	NUPR1	-1.16763	6.88387	-3.16002	0.00238335	0.0186432	-1.86918
209231_s_at	dynactin 5 (p25)	DCTN5	1.03892	5.51781	3.99795	0.000164034	0.00293944	0.603781
209324_s_at	regulator of G-protein signaling 16	RGS16	-1.21619	4.59458	-3.3018	0.00155439	0.0138599	-1.4787
209325_s_at	regulator of G-protein signaling 16	RGS16	-1.09081	4.34838	-3.47785	0.000900503	0.00932057	-0.977094
209335_at	decorin	DCN	-1.78193	6.54629	-3.39405	0.0011701	0.0112821	-1.21812
209374_s_at	immunoglobulin heavy constant mu	IGHM	2.86737	10.9115	6.3889	1.96042e-08	3.90215e-06	9.16924
209398_at	histone cluster 1, H1c	HIST1H1C	1.54884	8.71085	3.86562	0.000256049	0.00404984	0.188406
209447_at	spectrin repeat containing, nuclear envelope 1	SYNE1	-1.16479	7.57445	-5.39836	9.87375e-07	8.29523e-05	5.43194
209457_at	dual specificity phosphatase 5	DUSP5	1.05986	6.7205	2.92288	0.00474872	0.0296234	-2.49393
209473_at	ectonucleoside triphosphate diphosphohydrolase 1	ENTPD1	1.35955	9.11737	4.97738	4.90319e-06	0.000262138	3.91016
209474_s_at	ectonucleoside triphosphate diphosphohydrolase 1	ENTPD1	1.66149	6.59402	5.15838	2.47587e-06	0.000160164	4.55834
209558_s_at	huntingtin interacting protein 1 related	HIP1R	-1.48569	5.24989	-5.67003	3.43122e-07	3.89413e-05	6.43812
209596_at	matrix-remodelling associated 5	MXRA5	-1.65812	7.64733	-3.48064	0.000892631	0.00927619	-0.969002
209627_s_at	oxysterol binding protein-like 3	OSBPL3	-1.21262	6.22532	-4.27016	6.40975e-05	0.00151885	1.48395
209683_at	family with sequence similarity 49, member A	FAM49A	-1.13257	8.00442	-4.3408	4.99804e-05	0.00130372	1.71769
209827_s_at	interleukin 16	IL16	1.21424	8.96183	6.15164	5.08729e-08	8.33156e-06	8.25862
209939_x_at	CASP8 and FADD like apoptosis regulator	CFLAR	1.35699	10.3318	5.41964	9.09442e-07	8.05915e-05	5.51015
209955_s_at	fibroblast activation protein alpha	FAP	-1.64856	4.08386	-3.60748	0.000596306	0.00712374	-0.596464
210162_s_at	nuclear factor of activated T-cells, cytoplasmic, calcineurin-dependent 1	NFATC1	1.22848	8.03577	3.02544	0.00353869	0.0242582	-2.22821
210184_at	integrin alpha X	ITGAX	-1.15239	5.27599	-3.76001	0.000363246	0.00510835	-0.136904
210230_at	---	---	-1.60342	5.8809	-4.26298	6.57298e-05	0.00154902	1.46034
210448_s_at	purinergic receptor P2X, ligand gated ion channel, 5	P2RX5	1.6595	9.53433	4.06267	0.00013156	0.00252167	0.810004
210495_x_at	fibronectin 1	FN1	-1.89182	9.28713	-3.96898	0.000180946	0.00313532	0.512145
210563_x_at	CASP8 and FADD like apoptosis regulator	CFLAR	1.43561	10.0016	5.43212	8.66607e-07	7.89589e-05	5.55604
210564_x_at	CASP8 and FADD like apoptosis regulator	CFLAR	1.17186	7.52775	4.92161	6.04096e-06	0.000299456	3.71243
210809_s_at	periostin, osteoblast specific factor	POSTN	-2.96626	8.12197	-4.03415	0.000145024	0.00270363	0.718891
210829_s_at	single-stranded DNA binding protein 2	SSBP2	-2.14101	4.89597	-6.72325	5.05652e-09	1.28277e-06	10.464
210845_s_at	plasminogen activator, urokinase receptor	PLAUR	-1.12485	5.18601	-3.08598	0.00296608	0.0214506	-2.06813
210987_x_at	tropomyosin 1 (alpha)	TPM1	-1.15912	5.95159	-3.89745	0.000230211	0.0037607	0.287519
210993_s_at	SMAD family member 1	SMAD1	-1.08565	6.08966	-3.53586	0.000749613	0.00833204	-0.807928
211081_s_at	mitogen-activated protein kinase kinase kinase kinase 5	MAP4K5	1.01073	6.73628	4.12092	0.000107705	0.00220313	0.99726
211138_s_at	kynurenine 3-monooxygenase (kynurenine 3-hydroxylase)	KMO	-1.19018	7.35889	-3.17515	0.00227832	0.0181285	-1.82811
211161_s_at	collagen, type III, alpha 1	COL3A1	-1.5711	9.53284	-3.65248	0.000515788	0.00642278	-0.462172
211458_s_at	GABA(A) receptor-associated protein like 1 /// GABA(A) receptors associated protein like 3, pseudogene	GABARAPL1 /// GABARAPL3	-1.10879	6.6838	-4.60853	1.91425e-05	0.000665006	2.62179
211502_s_at	cyclin-dependent kinase 14	CDK14	-1.20482	4.38185	-4.34663	4.8961e-05	0.0012823	1.73707
211597_s_at	HOP homeobox	HOPX	-2.79597	6.04468	-5.38449	1.04163e-06	8.63887e-05	5.38106
211719_x_at	fibronectin 1	FN1	-1.88083	10.1498	-4.0383	0.000142982	0.00267328	0.732144
211771_s_at	POU class 2 homeobox 2	POU2F2	1.37191	5.50225	5.32049	1.33262e-06	0.000103242	5.14682
211813_x_at	decorin	DCN	-1.95111	6.6649	-3.81528	0.000302689	0.00452216	0.0326408
211896_s_at	decorin	DCN	-1.91134	8.37441	-3.5266	0.000771981	0.00846809	-0.83507
211924_s_at	plasminogen activator, urokinase receptor	PLAUR	-1.28062	4.35243	-3.84845	0.000271126	0.00420099	0.135129
211964_at	collagen, type IV, alpha 2	COL4A2	-1.14195	7.75783	-2.85967	0.00567466	0.0333661	-2.65419
212014_x_at	CD44 molecule (Indian blood group)	CD44	1.00046	8.56822	2.64704	0.0101482	0.0489731	-3.17315
212067_s_at	complement component 1, r subcomponent	C1R	-1.17356	7.43957	-4.25081	6.85932e-05	0.00158901	1.42031
212098_at	mannosyl (alpha-1,6-)-glycoprotein beta-1,6-N-acetyl-glucosaminyltransferase	MGAT5	-1.01906	8.61509	-3.67398	0.000481078	0.00613825	-0.397615
212311_at	sel-1 suppressor of lin-12-like 3 (C. elegans)	SEL1L3	-1.37246	7.60258	-5.04514	3.80062e-06	0.000219519	4.15167
212314_at	sel-1 suppressor of lin-12-like 3 (C. elegans)	SEL1L3	-1.21791	10.2425	-5.83469	1.79483e-07	2.34535e-05	7.05574
212344_at	sulfatase 1	SULF1	-1.84346	4.03075	-4.11348	0.0001105	0.00223034	0.973269
212345_s_at	cAMP responsive element binding protein 3-like 2	CREB3L2	1.59555	9.13272	7.76879	6.94893e-11	5.82193e-08	14.5618
212353_at	sulfatase 1	SULF1	-2.70808	6.37523	-4.60254	1.95637e-05	0.000674973	2.60125
212354_at	sulfatase 1	SULF1	-2.35166	6.30949	-4.56095	2.27457e-05	0.000750725	2.45906
212382_at	transcription factor 4	TCF4	1.63939	10.5629	6.63558	7.22192e-09	1.76297e-06	10.1234
212385_at	transcription factor 4	TCF4	1.74944	9.49339	7.27361	5.32595e-10	2.13695e-07	12.6154
212386_at	transcription factor 4	TCF4	1.11777	11.7002	7.19682	7.29872e-10	2.71729e-07	12.3142
212387_at	transcription factor 4	TCF4	1.56063	10.3922	7.42914	2.81125e-10	1.4762e-07	13.2262
212458_at	sprouty-related, EVH1 domain containing 2	SPRED2	-1.6218	4.52813	-5.20449	2.07731e-06	0.00014136	4.72501
212464_s_at	fibronectin 1	FN1	-1.7666	9.37419	-3.85036	0.000269412	0.00418445	0.141034
212473_s_at	microtubule associated monooxygenase, calponin and LIM domain containing 2	MICAL2	-1.32164	6.57166	-4.22299	7.55948e-05	0.00170095	1.32909
212503_s_at	disco-interacting protein 2 homolog C	DIP2C	-2.05527	5.02992	-5.8	2.05825e-07	2.58541e-05	6.92518
212589_at	related RAS viral (r-ras) oncogene homolog 2	RRAS2	-1.04959	8.93976	-3.60192	0.000607045	0.00721207	-0.612976
212590_at	related RAS viral (r-ras) oncogene homolog 2	RRAS2	-1.0187	7.71124	-3.04138	0.00337864	0.0234765	-2.18628
212599_at	autism susceptibility candidate 2	AUTS2	-2.95124	5.56775	-8.73448	1.31083e-12	2.82659e-09	18.3512
212624_s_at	chimerin 1	CHN1	-1.19809	6.61069	-3.86953	0.000252729	0.00401204	0.200563
212655_at	zinc finger, CCHC domain containing 14	ZCCHC14	-1.10013	5.15148	-4.21024	7.90306e-05	0.00175386	1.2874
212658_at	lipoma HMGIC fusion partner-like 2	LHFPL2	-1.32123	7.21036	-4.39174	4.17239e-05	0.00114856	1.88751
212667_at	secreted protein, acidic, cysteine-rich (osteonectin)	SPARC	-1.09881	8.94826	-3.89603	0.000231304	0.00377378	0.283107
212771_at	family with sequence similarity 171, member A1	FAM171A1	-1.11261	4.122	-3.7788	0.000341455	0.00487445	-0.0794166
212827_at	immunoglobulin heavy constant mu	IGHM	3.11653	10.6763	5.65217	3.67983e-07	4.00081e-05	6.37148
212845_at	sterile alpha motif domain containing 4A	SAMD4A	-1.26092	5.50896	-5.50438	6.54889e-07	6.27626e-05	5.8226
212865_s_at	collagen, type XIV, alpha 1	COL14A1	-1.71036	4.97384	-4.56764	2.22019e-05	0.000736535	2.48189
212915_at	PDZ domain containing ring finger 3	PDZRN3	-1.10684	4.44071	-3.80065	0.0003177	0.00466033	-0.0123789
212975_at	DENN/MADD domain containing 3	DENND3	-1.85044	5.81641	-6.13614	5.41279e-08	8.54033e-06	8.19941
212977_at	atypical chemokine receptor 3	ACKR3	-1.11925	7.59617	-3.258	0.0017759	0.0151861	-1.60063
213005_s_at	KN motif and ankyrin repeat domains 1	KANK1	-1.98529	6.30233	-4.63596	1.73248e-05	0.000619193	2.71597
213068_at	dermatopontin	DPT	-1.62087	4.62216	-3.77332	0.000347679	0.00493232	-0.0962061
213071_at	dermatopontin	DPT	-1.26825	4.80839	-3.67441	0.000480408	0.00613575	-0.396324
213122_at	TSPY-like 5	TSPYL5	-2.05435	5.50414	-5.55794	5.3171e-07	5.45634e-05	6.02095
213139_at	snail family zinc finger 2	SNAI2	-1.25405	6.68061	-4.26849	6.44738e-05	0.00152498	1.47845
213169_at	sema domain, seven thrombospondin repeats (type 1 and type 1-like), transmembrane domain (TM) and short cytoplasmic domain, (semaphorin) 5A	SEMA5A	-1.17784	4.12154	-3.42678	0.0010568	0.0104854	-1.12447
213170_at	glutathione peroxidase 7	GPX7	1.24794	6.77921	6.00375	9.1801e-08	1.30519e-05	7.69524
213238_at	ATPase, class V, type 10D	ATP10D	-1.15345	7.48811	-4.38989	4.19995e-05	0.00115369	1.88131
213256_at	membrane associated ring finger 3	MARCH3	1.11341	6.38502	4.60811	1.9172e-05	0.000665006	2.62033
213358_at	microtubule crosslinking factor 1	MTCL1	2.68072	5.11654	7.04617	1.35314e-09	4.48897e-07	11.7241
213385_at	chimerin 2 /// uncharacterized LOC101928168	CHN2 /// LOC101928168	1.85656	6.21667	3.41485	0.00109686	0.0107509	-1.15869
213428_s_at	collagen, type VI, alpha 1	COL6A1	-1.16303	8.11794	-3.69678	0.000446709	0.00586753	-0.32889
213429_at	BicC family RNA binding protein 1	BICC1	-1.28976	4.33742	-3.97884	0.00017501	0.00306399	0.543287
213454_at	apoptosis-inducing, TAF9-like domain 1	APITD1	1.11866	7.15109	4.88672	6.88001e-06	0.000323686	3.58925
213523_at	cyclin E1	CCNE1	1.20593	6.42255	5.12015	2.86237e-06	0.00018243	4.42065
213610_s_at	kelch-like family member 23 /// PHOSPHO2-KLHL23 readthrough	KLHL23 /// PHOSPHO2-KLHL23	1.46799	7.58987	5.10407	3.04219e-06	0.000187926	4.36283
213664_at	solute carrier family 1 (neuronal/epithelial high affinity glutamate transporter, system Xag), member 1	SLC1A1	-2.56756	4.43746	-4.89167	6.75434e-06	0.000320101	3.6067
213790_at	ADAM metallopeptidase domain 12	ADAM12	-2.09875	4.32604	-5.72232	2.79457e-07	3.40985e-05	6.63368
213869_x_at	Thy-1 cell surface antigen	THY1	-1.05255	4.7557	-4.19355	8.37578e-05	0.0018305	1.23291
213891_s_at	transcription factor 4	TCF4	1.17564	10.9203	6.74787	4.5743e-09	1.19248e-06	10.5598
213905_x_at	biglycan	BGN	-2.39782	5.57207	-4.95084	5.41564e-06	0.000278046	3.81595
213906_at	v-myb avian myeloblastosis viral oncogene homolog-like 1	MYBL1	-3.34883	7.16997	-7.44102	2.67723e-10	1.4762e-07	13.2729
213954_at	family with sequence similarity 169, member A	FAM169A	1.25391	5.71363	2.71609	0.00842843	0.0434277	-3.00809
214085_x_at	GLI pathogenesis-related 1	GLIPR1	-1.02827	8.07816	-3.54624	0.000725279	0.00814572	-0.777456
214238_at	growth differentiation factor 7	GDF7	1.45118	5.24485	3.74779	0.000378114	0.00527159	-0.174165
214247_s_at	dickkopf WNT signaling pathway inhibitor 3	DKK3	-1.21667	6.2774	-2.9909	0.00390979	0.0259809	-2.31845
214442_s_at	protein inhibitor of activated STAT 2	PIAS2	1.18604	4.77693	4.62397	1.80978e-05	0.000641254	2.67476
215071_s_at	histone cluster 1, H2ac	HIST1H2AC	1.02443	8.19302	2.99251	0.00389176	0.0259143	-2.31427
215076_s_at	collagen, type III, alpha 1	COL3A1	-1.50076	11.1768	-4.00331	0.000161071	0.00292278	0.62081
215164_at	---	---	2.17098	6.57515	7.19508	7.35085e-10	2.71729e-07	12.3074
215435_at	---	---	-1.18077	3.96375	-4.94879	5.45736e-06	0.00027908	3.80868
215536_at	major histocompatibility complex, class II, DQ beta 2	HLA-DQB2	-1.11169	4.82716	-3.10539	0.00280165	0.0206559	-2.01632
215630_at	---	---	-1.51132	4.53173	-5.29484	1.47051e-06	0.000110613	5.05323
215767_at	zinc finger protein 804A	ZNF804A	1.73202	6.11325	3.52196	0.0007834	0.00856049	-0.848621
215813_s_at	prostaglandin-endoperoxide synthase 1 (prostaglandin G/H synthase and cyclooxygenase)	PTGS1	-1.21246	3.88336	-3.77857	0.000341716	0.00487445	-0.0801285
216080_s_at	fatty acid desaturase 3	FADS3	-1.01196	4.18106	-2.89068	0.00520132	0.0314021	-2.5759
216308_x_at	glyoxylate reductase/hydroxypyruvate reductase	GRHPR	1.04302	9.03282	2.96212	0.00424643	0.027413	-2.39308
216442_x_at	fibronectin 1	FN1	-1.91609	9.20498	-3.97166	0.000179316	0.00312247	0.520593
216450_x_at	heat shock protein 90kDa beta (Grp94), member 1	HSP90B1	1.05561	5.67478	3.90158	0.000227042	0.00371362	0.300441
216733_s_at	glycine amidinotransferase (L-arginine:glycine amidinotransferase)	GATM	1.08106	8.22322	3.70693	0.000432176	0.00577037	-0.29821
216813_at	---	---	-1.00797	5.11454	-4.19365	8.37306e-05	0.0018305	1.23321
217127_at	cystathionine gamma-lyase	CTH	1.45639	4.87146	3.25927	0.00176909	0.0151579	-1.59712
217523_at	CD44 molecule (Indian blood group)	CD44	1.0359	9.63606	3.08868	0.00294269	0.0213291	-2.06094
217640_x_at	spindle and kinetochore associated complex subunit 1	SKA1	1.05214	5.31484	3.80007	0.000318318	0.00466409	-0.0141836
217820_s_at	enabled homolog (Drosophila)	ENAH	-1.06054	7.04553	-3.51041	0.000812583	0.00869578	-0.882368
217924_at	chromosome 6 open reading frame 106	C6orf106	1.17655	4.20529	6.08923	6.52885e-08	1.01771e-05	8.02047
217977_at	methionine sulfoxide reductase B1	MSRB1	1.21439	7.05686	5.26503	1.64843e-06	0.000119414	4.94469
218017_s_at	heparan-alpha-glucosaminide N-acetyltransferase	HGSNAT	-1.18206	6.43182	-6.40689	1.82314e-08	3.68559e-06	9.23859
218454_at	phospholipase B domain containing 1	PLBD1	1.12824	8.13534	2.86659	0.00556583	0.0328067	-2.63679
218468_s_at	gremlin 1, DAN family BMP antagonist	GREM1	-1.81248	4.50944	-3.59167	0.000627334	0.00735852	-0.643383
218469_at	gremlin 1, DAN family BMP antagonist	GREM1	-1.84066	5.56859	-3.39733	0.00115824	0.0112197	-1.20875
218532_s_at	family with sequence similarity 134, member B	FAM134B	-1.36105	5.98559	-3.66412	0.000496715	0.00625239	-0.427261
218699_at	RAB29, member RAS oncogene family	RAB29	1.1882	10.3886	6.33201	2.46576e-08	4.51629e-06	8.95018
218700_s_at	RAB29, member RAS oncogene family	RAB29	1.65814	8.29723	6.6193	7.71518e-09	1.8485e-06	10.0602
218723_s_at	regulator of cell cycle	RGCC	-1.25534	8.7659	-5.6565	3.61804e-07	3.96697e-05	6.38762
218857_s_at	asparaginase like 1	ASRGL1	1.06434	4.51251	3.7977	0.000320812	0.00469448	-0.0214421
218862_at	ankyrin repeat and SOCS box containing 13	ASB13	-1.8297	5.97395	-7.7637	7.09621e-11	5.82193e-08	14.5418
218872_at	tescalcin	TESC	1.45028	6.78669	4.72984	1.229e-05	0.000476073	3.04034
218888_s_at	neuropilin (NRP) and tolloid (TLL)-like 2	NETO2	1.4249	6.97093	4.82295	8.71803e-06	0.000381525	3.36512
218966_at	myosin VC	MYO5C	1.12268	4.64444	3.97632	0.000176513	0.00308611	0.535308
219073_s_at	oxysterol binding protein-like 10	OSBPL10	1.03187	9.52878	2.79918	0.00671431	0.0371918	-2.80504
219087_at	asporin	ASPN	-1.56304	4.76866	-2.86498	0.00559098	0.03291	-2.64084
219155_at	phosphatidylinositol transfer protein, cytoplasmic 1	PITPNC1	-1.24144	6.54325	-3.96528	0.000183225	0.00316074	0.500465
219229_at	solute carrier organic anion transporter family, member 3A1	SLCO3A1	-1.08602	5.92088	-4.66979	1.53139e-05	0.000566088	2.83249
219304_s_at	platelet derived growth factor D	PDGFD	-1.36148	6.70551	-2.73445	0.00801847	0.0418319	-2.96365
219355_at	chromosome X open reading frame 57	CXorf57	-1.40122	4.50315	-2.8472	0.00587605	0.0340306	-2.6855
219361_s_at	apoptosis enhancing nuclease	AEN	1.07658	7.23249	5.11877	2.87743e-06	0.000182491	4.41567
219396_s_at	nei-like DNA glycosylase 1	NEIL1	-1.84156	4.378	-5.3067	1.40509e-06	0.000108209	5.09649
219471_at	KIAA0226-like	KIAA0226L	2.17771	9.5053	5.94233	1.17186e-07	1.61292e-05	7.46233
219510_at	polymerase (DNA directed), theta	POLQ	1.15893	6.92261	4.12354	0.000106735	0.00219043	1.00573
219558_at	ATPase type 13A3	ATP13A3	1.16671	5.10651	4.33715	5.06302e-05	0.00130631	1.70555
219646_at	differentially expressed in FDCP 8 homolog (mouse)	DEF8	-1.14592	4.47715	-4.17001	9.08928e-05	0.00194588	1.15626
219670_at	BEN domain containing 5	BEND5	1.34295	4.9306	2.89404	0.00515237	0.0312156	-2.56739
219703_at	meiosis-specific nuclear structural 1	MNS1	1.02474	4.33513	3.15925	0.00238884	0.0186635	-1.87127
219734_at	SID1 transmembrane family, member 1	SIDT1	1.1965	5.55008	3.58902	0.000632678	0.00739439	-0.651227
219753_at	stromal antigen 3	STAG3	-2.44	5.24234	-4.94609	5.51272e-06	0.000280802	3.79912
219841_at	activation-induced cytidine deaminase	AICDA	2.45109	6.89224	3.3659	0.00127664	0.0120652	-1.29817
220068_at	pre-B lymphocyte 3	VPREB3	-1.5149	6.27478	-2.7806	0.00706704	0.0383797	-2.85085
220230_s_at	cytochrome b5 reductase 2	CYB5R2	3.81858	6.12283	7.95886	3.17701e-11	3.73674e-08	15.3094
220346_at	methylenetetrahydrofolate dehydrogenase (NADP+ dependent) 2-like	MTHFD2L	1.03753	4.48613	6.23442	3.65053e-08	6.21455e-06	8.57547
220937_s_at	ST6 (alpha-N-acetyl-neuraminyl-2,3-beta-galactosyl-1,3)-N-acetylgalactosaminide alpha-2,6-sialyltransferase 4	ST6GALNAC4	1.09543	4.98189	6.611	7.97983e-09	1.87715e-06	10.028
220952_s_at	pleckstrin homology domain containing, family A member 5	PLEKHA5	-1.14334	4.49913	-2.89304	0.00516693	0.0312615	-2.56993
221428_s_at	transducin (beta)-like 1 X-linked receptor 1	TBL1XR1	1.06168	9.31774	6.78372	3.95293e-09	1.06548e-06	10.6994
221729_at	collagen, type V, alpha 2	COL5A2	-1.50658	7.7999	-3.70506	0.000434822	0.00579374	-0.303873
221730_at	collagen, type V, alpha 2	COL5A2	-1.50139	7.33795	-3.51372	0.000804135	0.00867682	-0.872727
221731_x_at	versican	VCAN	-1.41744	7.42627	-2.93965	0.00452769	0.0286451	-2.45096
221748_s_at	tensin 1	TNS1	-1.06825	5.57168	-3.51206	0.000808366	0.00867682	-0.877568
221823_at	chromosome 5 open reading frame 30	C5orf30	1.14687	7.25863	5.19297	2.17058e-06	0.000144758	4.6833
221898_at	podoplanin	PDPN	-1.25858	4.6893	-3.44911	0.000985546	0.00999052	-1.06022
221942_s_at	guanylate cyclase 1, soluble, alpha 3	GUCY1A3	-1.16416	5.3256	-3.95487	0.000189787	0.00324655	0.467617
222145_at	---	---	-1.4476	5.59596	-3.15863	0.0023932	0.018675	-1.87293
222146_s_at	transcription factor 4	TCF4	1.53468	9.4887	7.62006	1.28181e-10	8.68319e-08	13.9768
222281_s_at	chromosome 1 open reading frame 186 /// uncharacterized LOC100505650	C1orf186 /// LOC100505650	2.29848	8.95189	4.798	9.56083e-06	0.000405567	3.2778
222288_at	---	---	-1.18156	4.10048	-3.57695	0.000657594	0.00759639	-0.686938
222326_at	---	---	1.00771	7.97803	4.52186	2.61915e-05	0.000822481	2.32605
222334_at	chromosome 1 open reading frame 186	C1orf186	1.43626	4.50381	4.28115	6.16706e-05	0.00149948	1.5202
222449_at	prostate transmembrane protein, androgen induced 1	PMEPA1	-1.97835	4.34537	-5.5271	5.9955e-07	5.92135e-05	5.90664
222450_at	prostate transmembrane protein, androgen induced 1	PMEPA1	-1.8668	4.18413	-5.71486	2.87773e-07	3.42766e-05	6.60574
222633_at	transducin (beta)-like 1 X-linked receptor 1	TBL1XR1	1.10622	10.8661	6.21266	3.98374e-08	6.69371e-06	8.49207
222634_s_at	transducin (beta)-like 1 X-linked receptor 1	TBL1XR1	1.88198	7.05346	6.92634	2.20896e-09	6.51296e-07	11.2556
222699_s_at	pleckstrin homology domain containing, family F (with FYVE domain) member 2	PLEKHF2	-1.16422	7.99527	-4.95363	5.35951e-06	0.000277756	3.82582
222762_x_at	LIM domains containing 1	LIMD1	1.15465	9.95009	7.4256	2.85244e-10	1.4762e-07	13.2123
222774_s_at	neuropilin (NRP) and tolloid (TLL)-like 2	NETO2	1.28044	6.10608	4.74518	1.1616e-05	0.000466732	3.09366
222996_s_at	CXXC finger protein 5	CXXC5	1.06787	8.32136	4.73253	1.21692e-05	0.000474729	3.04968
223158_s_at	NIMA-related kinase 6	NEK6	-1.54207	5.91596	-5.33274	1.27133e-06	9.96875e-05	5.19158
223159_s_at	NIMA-related kinase 6	NEK6	-1.50985	4.77831	-4.57442	2.16634e-05	0.000722375	2.50505
223217_s_at	nuclear factor of kappa light polypeptide gene enhancer in B-cells inhibitor, zeta	NFKBIZ	1.78157	8.63286	7.32546	4.30457e-10	1.92043e-07	12.819
223218_s_at	nuclear factor of kappa light polypeptide gene enhancer in B-cells inhibitor, zeta	NFKBIZ	1.14869	10.7295	6.87797	2.69133e-09	7.56966e-07	11.0668
223235_s_at	SPARC related modular calcium binding 2	SMOC2	-1.15667	4.25539	-2.94712	0.00443235	0.0282352	-2.43176
223283_s_at	teashirt zinc finger homeobox 1	TSHZ1	1.03082	6.38268	4.80615	9.27705e-06	0.000398759	3.30631
223287_s_at	forkhead box P1	FOXP1	1.91536	9.57367	8.89865	6.69438e-13	1.73224e-09	18.9915
223422_s_at	Rho GTPase activating protein 24	ARHGAP24	2.13403	7.58551	7.34955	3.899e-10	1.80162e-07	12.9135
223514_at	caspase recruitment domain family, member 11	CARD11	1.0067	5.82628	3.97195	0.000179143	0.00312247	0.521498
223624_at	zinc finger, AN1-type domain 4	ZFAND4	-2.32666	4.29602	-8.40172	5.13631e-12	7.38374e-09	17.0489
223714_at	zinc finger protein 256	ZNF256	1.13259	5.1613	3.62376	0.000565883	0.00684882	-0.548003
224150_s_at	centrosomal protein 70kDa	CEP70	1.28415	4.40465	3.82407	0.000294001	0.00442301	0.0597357
224405_at	Fc receptor-like 5	FCRL5	1.43719	6.98579	2.78132	0.00705321	0.0383744	-2.8491
224468_s_at	chromosome 19 open reading frame 48	C19orf48	1.016	5.41236	4.26106	6.6175e-05	0.00155385	1.454
224499_s_at	activation-induced cytidine deaminase	AICDA	2.10673	8.23357	2.95746	0.00430341	0.0276315	-2.40511
224523_s_at	cms1 ribosomal small subunit homolog (yeast)	CMSS1	1.13863	8.30959	5.72001	2.82002e-07	3.40985e-05	6.62504
224576_at	endoplasmic reticulum-golgi intermediate compartment 1	ERGIC1	1.11382	8.16767	5.40078	9.78178e-07	8.28333e-05	5.44084
224577_at	endoplasmic reticulum-golgi intermediate compartment 1	ERGIC1	1.07957	5.32285	5.49263	6.85471e-07	6.47344e-05	5.77916
224657_at	ERBB receptor feedback inhibitor 1	ERRFI1	-1.3055	5.05132	-3.57787	0.000655671	0.00758132	-0.68423
224694_at	anthrax toxin receptor 1	ANTXR1	-1.45594	7.04099	-4.00597	0.000159621	0.00290053	0.629258
224837_at	forkhead box P1	FOXP1	1.52944	11.0288	8.49881	3.44678e-12	5.5743e-09	17.4294
224838_at	forkhead box P1	FOXP1	1.47338	10.7892	8.62148	2.0833e-12	3.85054e-09	17.9095
224895_at	Yes-associated protein 1	YAP1	-1.0358	4.44971	-3.61828	0.00057595	0.00693176	-0.564324
224955_at	TEA domain family member 1 (SV40 transcriptional enhancer factor)	TEAD1	-1.11552	4.4273	-4.23846	7.16201e-05	0.00164039	1.37978
225060_at	LDL receptor related protein 11	LRP11	-1.08722	5.45104	-4.22457	7.51812e-05	0.00169755	1.33424
225078_at	epithelial membrane protein 2	EMP2	-1.06102	3.94263	-3.8114	0.000306606	0.00455962	0.0206814
225081_s_at	cell division cycle associated 7-like	CDCA7L	1.1274	9.8841	4.63896	1.71368e-05	0.000614996	2.72627
225188_at	Ras association (RalGDS/AF-6) and pleckstrin homology domains 1	RAPH1	-1.01433	7.42278	-4.09278	0.000118656	0.00233309	0.906597
225189_s_at	Ras association (RalGDS/AF-6) and pleckstrin homology domains 1	RAPH1	-1.17635	5.35425	-4.39494	4.12513e-05	0.00114151	1.89822
225214_at	uncharacterized LOC100129034	LOC100129034	-1.43282	5.00195	-5.26864	1.62581e-06	0.00011884	4.95782
225242_s_at	coiled-coil domain containing 80	CCDC80	-1.57254	5.48	-3.72314	0.000409903	0.00557097	-0.249112
225307_at	zinc finger protein 511	ZNF511	1.12651	8.1572	5.7688	2.32757e-07	2.89558e-05	6.80796
225331_at	coiled-coil domain containing 50	CCDC50	1.1688	9.33839	6.4623	1.45747e-08	3.04141e-06	9.45245
225383_at	zinc finger protein 275	ZNF275	1.16836	7.01771	4.31454	5.48355e-05	0.00138027	1.63056
225436_at	abhydrolase domain containing 17C	ABHD17C	1.80548	6.64115	6.97361	1.82085e-09	5.8178e-07	11.4403
225464_at	FERM domain containing 6	FRMD6	-1.12065	5.59842	-3.41347	0.00110155	0.0107817	-1.16262
225481_at	FERM domain containing 6	FRMD6	-1.22377	6.61972	-3.50302	0.00083179	0.00884281	-0.903917
225622_at	phosphoprotein membrane anchor with glycosphingolipid microdomains 1	PAG1	-1.41433	6.88103	-4.67343	1.51114e-05	0.000561813	2.84506
225626_at	phosphoprotein membrane anchor with glycosphingolipid microdomains 1	PAG1	-1.48523	8.78704	-5.09248	3.17849e-06	0.000193067	4.32124
225637_at	differentially expressed in FDCP 8 homolog (mouse)	DEF8	-2.28009	5.90621	-5.80026	2.05609e-07	2.58541e-05	6.92618
225664_at	collagen, type XII, alpha 1	COL12A1	-1.73951	6.71633	-3.6513	0.000517753	0.00643908	-0.465694
225673_at	myeloid-associated differentiation marker	MYADM	-1.05847	6.50253	-4.33004	5.19174e-05	0.00132748	1.68195
225792_at	hook microtubule-tethering protein 1	HOOK1	2.59169	5.29693	4.68976	1.42357e-05	0.000532315	2.90146
225855_at	erythrocyte membrane protein band 4.1 like 5	EPB41L5	1.45488	4.96602	4.40989	3.9114e-05	0.00110012	1.94829
225998_at	GRB2-associated binding protein 1	GAB1	1.78671	4.89531	5.55607	5.35597e-07	5.45634e-05	6.01402
226002_at	GRB2-associated binding protein 1	GAB1	1.88408	5.77492	5.53413	5.83356e-07	5.80574e-05	5.9327
226003_at	kinesin family member 21A	KIF21A	1.18386	7.9113	3.09285	0.00290685	0.0211761	-2.04981
226099_at	elongation factor, RNA polymerase II, 2	ELL2	1.1464	9.78711	4.19882	8.22371e-05	0.00181258	1.25009
226136_at	GLI pathogenesis-related 1	GLIPR1	-1.15155	6.70216	-4.3976	4.0864e-05	0.00113454	1.9071
226142_at	GLI pathogenesis-related 1	GLIPR1	-1.04219	7.17865	-3.82663	0.000291513	0.00440683	0.0676467
226147_s_at	polymeric immunoglobulin receptor	PIGR	1.7991	5.35222	3.2204	0.00198945	0.0163737	-1.70441
226186_at	tropomodulin 2 (neuronal)	TMOD2	-1.01811	5.25353	-3.52481	0.000776357	0.00850508	-0.840286
226189_at	integrin beta 8	ITGB8	-1.53402	5.32956	-3.23466	0.00190575	0.0159075	-1.66515
226225_at	mutated in colorectal cancers	MCC	-1.3244	6.07601	-4.82608	8.61757e-06	0.000379232	3.37608
226267_at	Jun dimerization protein 2	JDP2	1.26325	7.30427	6.74605	4.60843e-09	1.19248e-06	10.5527
226279_at	protease, serine, 23	PRSS23	-1.18056	5.99217	-3.62496	0.000563702	0.00683522	-0.544429
226344_at	zinc finger, matrin-type 1	ZMAT1	-1.25635	6.35965	-3.32317	0.00145601	0.0132474	-1.41878
226444_at	---	---	1.01323	8.23775	3.36632	0.001275	0.0120585	-1.29699
226534_at	KIT ligand	KITLG	-1.1819	4.17415	-3.63857	0.000539502	0.00662281	-0.503804
226556_at	mitogen-activated protein kinase kinase kinase 13	MAP3K13	1.01254	7.44373	3.8598	0.000261073	0.00410421	0.17031
226625_at	transforming growth factor beta receptor III	TGFBR3	1.68183	7.14678	5.24798	1.75955e-06	0.000125901	4.88271
226695_at	paired related homeobox 1	PRRX1	-1.04697	8.28457	-3.40886	0.00111747	0.0109267	-1.17581
226702_at	cytidine monophosphate (UMP-CMP) kinase 2, mitochondrial	CMPK2	-1.31969	7.3964	-3.2985	0.00157012	0.0139329	-1.48792
226777_at	ADAM metallopeptidase domain 12	ADAM12	-2.38502	4.92848	-5.52235	6.10728e-07	5.98606e-05	5.88905
226811_at	family with sequence similarity 46, member C	FAM46C	1.4427	9.56192	4.18109	8.74642e-05	0.00188917	1.19231
226818_at	macrophage expressed 1	MPEG1	1.04126	9.87941	4.31575	5.46022e-05	0.00137977	1.63456
226841_at	macrophage expressed 1	MPEG1	1.12093	9.65725	4.10364	0.000114305	0.00227171	0.941568
226865_at	plexin domain containing 2	PLXDC2	-1.58467	5.64025	-3.94533	0.000195993	0.00329747	0.437592
226899_at	unc-5 netrin receptor B	UNC5B	-1.15635	5.75117	-4.76459	1.08152e-05	0.000448483	3.16121
226930_at	fibronectin type III domain containing 1	FNDC1	-2.04957	4.42848	-5.09118	3.19417e-06	0.000193113	4.31657
226932_at	sarcospan	SSPN	-1.10654	3.77477	-2.90748	0.00496039	0.0305462	-2.53321
227014_at	aspartate beta-hydroxylase domain containing 2	ASPHD2	1.04186	5.52429	5.84506	1.72275e-07	2.32176e-05	7.09482
227061_at	coiled-coil domain containing 80 /// long intergenic non-protein coding RNA 1279	CCDC80 /// LINC01279	-1.631	4.11514	-3.58718	0.000636423	0.00743145	-0.656684
227070_at	glycosyltransferase 8 domain containing 2	GLT8D2	-1.25709	4.53137	-2.75239	0.00763553	0.0404208	-2.91998
227140_at	inhibin beta A	INHBA	-2.49913	5.22392	-4.5402	2.45154e-05	0.000789005	2.3884
227168_at	myocardial infarction associated transcript (non-protein coding)	MIAT	-1.2046	6.5488	-2.67895	0.00931716	0.0463458	-3.0973
227176_at	solute carrier family 2 (facilitated glucose transporter), member 13	SLC2A13	1.64179	7.70469	5.28262	1.541e-06	0.000114647	5.00873
227180_at	ELOVL fatty acid elongase 7	ELOVL7	2.37841	5.75857	4.58655	2.0732e-05	0.000700342	2.54651
227184_at	platelet-activating factor receptor	PTAFR	-1.10877	6.38711	-4.43444	3.58366e-05	0.00103264	2.03067
227193_at	solute carrier family 30 (zinc transporter), member 4	SLC30A4	-1.97716	5.36265	-6.48855	1.31069e-08	2.82629e-06	9.55386
227195_at	zinc finger protein 503	ZNF503	-1.04928	4.79771	-3.48294	0.000886204	0.00924653	-0.962342
227198_at	AF4/FMR2 family, member 3	AFF3	1.70785	8.75496	4.13764	0.000101666	0.00211132	1.0513
227232_at	Enah/Vasp-like	EVL	-1.35275	4.82394	-4.53249	2.52074e-05	0.000801309	2.36216
227235_at	guanylate cyclase 1, soluble, alpha 3	GUCY1A3	-1.19984	6.72606	-3.99199	0.00016738	0.0029706	0.584919
227276_at	plexin domain containing 2	PLXDC2	-1.10175	4.28793	-2.74512	0.00778862	0.0410131	-2.9377
227300_at	transmembrane protein 119	TMEM119	-1.35965	3.72182	-4.00045	0.000162648	0.00292998	0.611711
227354_at	phosphoprotein membrane anchor with glycosphingolipid microdomains 1	PAG1	-1.59686	7.84007	-5.20758	2.05298e-06	0.000140537	4.7362
227388_at	tumor suppressor candidate 1	TUSC1	-1.0526	5.02451	-4.01995	0.000152214	0.00280533	0.673662
227399_at	vestigial-like family member 3	VGLL3	-1.09173	5.75449	-2.65618	0.00990368	0.0482069	-3.15152
227404_s_at	early growth response 1	EGR1	-1.55484	6.60063	-4.41848	3.79359e-05	0.00107635	1.97708
227606_s_at	STAM binding protein-like 1	STAMBPL1	1.163	7.73733	5.24428	1.78462e-06	0.000126552	4.86927
227623_at	calcium channel, voltage-dependent, alpha 2/delta subunit 1	CACNA2D1	-1.13058	4.55656	-3.56511	0.000682946	0.00781251	-0.721898
227684_at	sphingosine-1-phosphate receptor 2	S1PR2	-1.35145	4.64497	-6.54653	1.03642e-08	2.31193e-06	9.77819
228003_at	RAB30, member RAS oncogene family	RAB30	1.42702	7.13329	4.47344	3.11693e-05	0.000933492	2.16208
228055_at	napsin B aspartic peptidase, pseudogene	NAPSB	1.32555	10.1826	4.90868	6.33946e-06	0.000309003	3.66674
228056_s_at	napsin B aspartic peptidase, pseudogene	NAPSB	1.26404	9.58911	4.7666	1.07352e-05	0.000446598	3.16822
228141_at	glutathione peroxidase 8 (putative)	GPX8	-1.06609	4.75158	-3.05411	0.00325575	0.022868	-2.15269
228186_s_at	R-spondin 3	RSPO3	-1.07785	4.45937	-3.41901	0.00108271	0.0106445	-1.14675
228211_at	excision repair cross-complementation group 6-like 2	ERCC6L2	1.37133	4.81674	5.83217	1.81276e-07	2.34535e-05	7.04627
228231_at	sorting nexin 8	SNX8	-1.02298	4.26002	-3.56009	0.000693975	0.00791768	-0.736701
228284_at	transducin-like enhancer of split 1 (E(sp1) homolog, Drosophila)	TLE1	1.30608	5.22966	3.08104	0.00300935	0.0216908	-2.08128
228343_at	POU class 2 homeobox 2	POU2F2	1.24835	7.27173	4.57974	2.12498e-05	0.000714102	2.52324
228377_at	kelch-like family member 14	KLHL14	1.93802	8.67942	3.85793	0.0002627	0.00410981	0.164525
228390_at	RAB30, member RAS oncogene family	RAB30	1.03616	8.83993	4.26186	6.59901e-05	0.00155233	1.45663
228434_at	butyrophilin-like 9	BTNL9	-2.32976	7.29855	-5.08524	3.26678e-06	0.000196584	4.29524
228585_at	ectonucleoside triphosphate diphosphohydrolase 1	ENTPD1	1.31837	7.48897	5.00687	4.38945e-06	0.000242695	4.01508
228693_at	coiled-coil domain containing 50	CCDC50	1.14252	5.85755	3.99391	0.000166294	0.0029706	0.591001
228737_at	TOX high mobility group box family member 2	TOX2	2.10511	7.07366	5.71398	2.88773e-07	3.42766e-05	6.60243
228837_at	transcription factor 4	TCF4	2.31315	7.72983	9.07348	3.27785e-13	1.41363e-09	19.6715
229029_at	calcium/calmodulin-dependent protein kinase IV	CAMK4	1.15617	6.06953	3.53366	0.000754872	0.00836176	-0.814382
229040_at	ITGB2 antisense RNA 1	ITGB2-AS1	-1.65334	5.24397	-5.40257	9.71441e-07	8.28333e-05	5.44742
229041_s_at	ITGB2 antisense RNA 1	ITGB2-AS1	-1.59064	8.14922	-4.87654	7.1457e-06	0.000330183	3.55337
229070_at	androgen-dependent TFPI-regulating protein	ADTRP	1.57021	8.6759	3.71666	0.000418664	0.00566006	-0.268739
229072_at	RAB30, member RAS oncogene family	RAB30	1.04633	8.91576	4.8043	9.34079e-06	0.00040017	3.29983
229097_at	diaphanous-related formin 3	DIAPH3	1.15175	6.63822	4.37956	4.35687e-05	0.00118423	1.8468
229114_at	GRB2-associated binding protein 1	GAB1	2.17545	6.77325	6.06568	7.17244e-08	1.0808e-05	7.93074
229116_at	connector enhancer of kinase suppressor of Ras 2	CNKSR2	1.83359	4.2723	4.71005	1.32159e-05	0.000504388	2.97169
229218_at	collagen, type I, alpha 2	COL1A2	-1.28055	6.64063	-3.65478	0.000511964	0.0063813	-0.455278
229221_at	CD44 molecule (Indian blood group)	CD44	1.28275	4.68598	2.96709	0.00418639	0.0271651	-2.38022
229414_at	phosphatidylinositol transfer protein, cytoplasmic 1	PITPNC1	-1.31617	4.37106	-4.29009	5.97645e-05	0.00147873	1.54969
229437_at	MIR155 host gene	MIR155HG	1.57588	11.2113	6.64188	7.03927e-09	1.75142e-06	10.1479
229442_at	chromosome 18 open reading frame 54	C18orf54	1.33632	6.99214	4.93167	5.81818e-06	0.00029064	3.74802
229455_at	uncharacterized LOC102723694	LOC102723694	1.69874	6.57865	4.28949	5.98899e-05	0.00147873	1.54772
229512_at	family with sequence similarity 120C	FAM120C	-1.43184	5.87638	-5.10337	3.05028e-06	0.000187926	4.36031
229530_at	guanylate cyclase 1, soluble, alpha 3	GUCY1A3	-1.1362	5.39098	-4.71921	1.27792e-05	0.000492076	3.00345
229554_at	lumican	LUM	-1.62926	5.58054	-3.72321	0.000409804	0.00557097	-0.248888
229802_at	WNT1 inducible signaling pathway protein 1	WISP1	-1.55203	4.95536	-3.6723	0.000483715	0.00615691	-0.402683
229817_at	zinc finger protein 608	ZNF608	-1.22398	7.41712	-2.74738	0.00774075	0.0408442	-2.9322
229844_at	forkhead box P1	FOXP1	1.97659	5.61676	7.76018	7.19979e-11	5.82193e-08	14.5279
229954_at	choline dehydrogenase	CHDH	1.75027	4.86311	3.74489	0.000381731	0.00531057	-0.183006
229985_at	butyrophilin-like 9	BTNL9	-2.19139	5.17141	-4.23099	7.35148e-05	0.00167159	1.35527
230127_at	---	---	1.63363	6.63044	4.41023	3.90668e-05	0.00110012	1.94943
230179_at	uncharacterized LOC285812	LOC285812	-1.05448	6.36638	-3.47262	0.000915466	0.00945275	-0.99228
230233_at	---	---	-1.67162	4.95369	-6.00683	9.06839e-08	1.30363e-05	7.70692
230381_at	chromosome 1 open reading frame 186	C1orf186	2.30544	6.52959	5.24771	1.76133e-06	0.000125901	4.88175
230422_at	formyl peptide receptor 3	FPR3	-1.66209	6.19918	-3.85692	0.000263586	0.0041187	0.161388
230503_at	---	---	-1.18771	4.06373	-6.34059	2.38198e-08	4.46638e-06	8.9832
230526_at	TNRC6C antisense RNA 1	TNRC6C-AS1	-1.24963	5.50898	-4.99904	4.52047e-06	0.000247821	3.98719
230673_at	polycystic kidney and hepatic disease 1 (autosomal recessive)-like 1	PKHD1L1	-1.06672	3.74417	-2.7515	0.00765402	0.040469	-2.92214
230777_s_at	PR domain containing 15	PRDM15	1.49024	7.2963	3.2842	0.0016401	0.0143764	-1.52785
230983_at	family with sequence similarity 129, member C	FAM129C	3.18376	8.60548	6.47284	1.39666e-08	2.96229e-06	9.49317
231205_at	---	---	-1.40377	6.37721	-6.07829	6.82037e-08	1.0505e-05	7.97878
231855_at	KIAA1524	KIAA1524	1.33764	6.44546	4.90603	6.40234e-06	0.000309003	3.65739
231875_at	kinesin family member 21A	KIF21A	1.23872	6.19594	3.11666	0.00271013	0.0202491	-1.98612
231887_s_at	phosphatase domain containing, paladin 1	PALD1	-1.02843	3.99671	-3.57869	0.000653955	0.00757464	-0.681808
231929_at	IKAROS family zinc finger 2	IKZF2	-1.21615	7.06219	-3.20543	0.00208096	0.0168945	-1.74546
231931_at	PR domain containing 15	PRDM15	1.36739	6.19645	3.10748	0.00278441	0.0206445	-2.01071
231963_at	ankyrin repeat domain 33B	ANKRD33B	1.78744	5.92843	4.25862	6.67429e-05	0.00156152	1.44598
232013_at	excision repair cross-complementation group 6-like 2	ERCC6L2	1.1882	5.60858	4.64871	1.65383e-05	0.000602739	2.75984
232038_at	TBC1 domain family, member 32	TBC1D32	1.53239	5.25197	6.35953	2.20695e-08	4.26172e-06	9.05609
232090_at	DNM3 opposite strand/antisense RNA	DNM3OS	-1.20161	4.35036	-3.44894	0.000986079	0.00999052	-1.06072
232231_at	runt-related transcription factor 2	RUNX2	-1.38226	7.17866	-3.39408	0.00116999	0.0112821	-1.21803
232286_at	---	---	1.48862	6.91348	2.80725	0.00656614	0.0367284	-2.78506
232330_at	cytochrome c oxidase assembly factor 1 homolog	COA1	-1.27901	6.5461	-4.13803	0.000101529	0.00211132	1.05256
232458_at	collagen, type III, alpha 1	COL3A1	-1.42352	5.36059	-2.9772	0.00406678	0.0266994	-2.35404
232471_at	---	---	-1.28755	4.76835	-3.69543	0.00044868	0.0058807	-0.332973
232485_at	sorting nexin 29	SNX29	-1.38505	5.11335	-4.57004	2.20099e-05	0.00073204	2.49008
232739_at	Spi-B transcription factor (Spi-1/PU.1 related)	SPIB	1.56787	8.11796	4.50585	2.77448e-05	0.000858761	2.27175
232744_x_at	---	---	-1.31401	6.48835	-4.08862	0.000120361	0.00235944	0.893248
232798_at	DnaJ (Hsp40) homolog, subfamily C, member 5 beta	DNAJC5B	-1.60135	5.92574	-3.30574	0.00153579	0.0137159	-1.46767
233955_x_at	CXXC finger protein 5	CXXC5	1.03496	8.72036	4.4856	2.98391e-05	0.000912668	2.20317
234604_at	---	---	-1.19527	4.27541	-4.99095	4.65988e-06	0.000251369	3.9584
235051_at	coiled-coil domain containing 50	CCDC50	1.11666	5.53417	4.6453	1.67451e-05	0.000606858	2.74811
235068_at	zinc finger, DHHC-type containing 21	ZDHHC21	1.10906	7.53973	4.90411	6.44851e-06	0.000309003	3.65059
235213_at	inositol-trisphosphate 3-kinase B	ITPKB	-1.56532	7.47182	-5.41507	9.2565e-07	8.09194e-05	5.49334
235353_at	sel-1 suppressor of lin-12-like 3 (C. elegans)	SEL1L3	-1.4234	6.31991	-4.39859	4.07197e-05	0.00113339	1.91043
235444_at	forkhead box P1	FOXP1	2.04126	7.77532	7.84485	5.08058e-11	5.47771e-08	14.861
235592_at	---	---	1.22552	5.20673	3.21048	0.00204963	0.0166991	-1.73162
235657_at	---	---	-1.3367	4.31055	-4.65193	1.63457e-05	0.000599096	2.7709
235661_at	POU class 2 homeobox 2	POU2F2	1.19619	8.60831	4.22366	7.542e-05	0.00169997	1.33127
235692_at	SH3-domain kinase binding protein 1	SH3KBP1	-1.14521	5.80962	-5.00785	4.37326e-06	0.000242695	4.01858
235736_at	small lysine-rich protein 1	SMKR1	1.5611	5.45759	4.1349	0.000102633	0.00212798	1.04244
235800_at	---	---	-1.94728	5.63602	-4.01036	0.000157261	0.0028657	0.643177
235885_at	purinergic receptor P2Y, G-protein coupled, 12	P2RY12	-1.53792	6.38331	-3.42335	0.00106819	0.0105867	-1.13433
235890_at	transducin (beta)-like 1 X-linked receptor 1	TBL1XR1	1.15486	7.50556	5.28248	1.54186e-06	0.000114647	5.0082
235924_at	fyn-related Src family tyrosine kinase	FRK	1.94277	5.2073	4.73457	1.20782e-05	0.00047354	3.05677
236065_at	---	---	1.40631	5.63971	2.90081	0.00505491	0.0308347	-2.5502
236191_at	---	---	-1.34225	5.59496	-3.26454	0.00174105	0.0149672	-1.58251
236226_at	B and T lymphocyte associated	BTLA	1.62156	6.08107	4.8405	8.16893e-06	0.000368257	3.42668
236307_at	---	---	-2.08276	4.36491	-4.11065	0.000111581	0.00223458	0.964153
236404_at	---	---	-1.06766	6.39994	-3.397	0.00115943	0.0112197	-1.2097
236610_at	---	---	-1.69393	5.86118	-6.06527	7.1842e-08	1.0808e-05	7.92918
236619_at	---	---	1.15746	5.56211	4.23378	7.28011e-05	0.0016612	1.36443
236831_at	coiled-coil domain containing 50	CCDC50	1.08929	6.77513	4.83623	8.29922e-06	0.000371549	3.41171
236835_at	FUT8 antisense RNA 1	FUT8-AS1	1.98902	4.79056	6.95931	1.93049e-09	5.94683e-07	11.3844
236981_at	chromosome 17 open reading frame 99	C17orf99	-2.73871	4.27314	-5.40944	9.46003e-07	8.16424e-05	5.47265
237159_x_at	adaptor-related protein complex 1 sigma 3 subunit	AP1S3	1.06361	5.34457	4.27749	6.24685e-05	0.00149948	1.50813
237849_at	---	---	1.7125	5.91974	5.03724	3.91539e-06	0.00022316	4.12345
238063_at	transmembrane protein 154	TMEM154	1.01303	8.07083	3.28011	0.0016606	0.0144679	-1.53922
238332_at	ankyrin repeat domain 29	ANKRD29	-1.04754	4.70404	-3.00123	0.00379524	0.0254815	-2.29156
238559_at	uncharacterized proline-rich protein-like	LOC101927402	1.41403	7.07165	4.22808	7.42646e-05	0.00167978	1.34575
238790_at	C-type lectin domain family 2, member D pseudogene	LOC374443	1.57409	5.99482	4.35115	4.81845e-05	0.00126709	1.7521
238875_at	---	---	-1.31825	4.98097	-3.76566	0.000356556	0.00504167	-0.119633
239214_at	uncharacterized LOC100130458	LOC100130458	1.18351	5.85696	3.40813	0.00112004	0.0109284	-1.17792
239451_at	---	---	1.656	6.36181	6.84354	3.0974e-09	8.52641e-07	10.9325
239701_at	---	---	1.32223	5.69777	5.06466	3.53081e-06	0.000207727	4.22151
239761_at	glucosaminyl (N-acetyl) transferase 1, core 2	GCNT1	-1.68178	5.03545	-5.32902	1.28966e-06	0.000100516	5.17797
239808_at	---	---	-1.31842	5.17491	-4.19126	8.44278e-05	0.00183893	1.22544
239823_at	uncharacterized LOC101927841	LOC101927841	1.31429	4.98005	3.78684	0.000332527	0.00478026	-0.054789
239862_at	---	---	-1.07074	5.63148	-2.85456	0.00575641	0.0336543	-2.66703
239863_at	---	---	1.06531	4.57242	5.62906	4.02817e-07	4.30715e-05	6.28533
239973_at	---	---	1.18626	8.19712	4.44212	3.48667e-05	0.00101372	2.0565
240038_at	---	---	1.00499	6.46897	2.90378	0.00501255	0.0306921	-2.54262
240260_at	---	---	1.1783	4.59113	4.47777	3.06893e-05	0.000922698	2.1767
240572_s_at	C-type lectin domain family 2, member D pseudogene	LOC374443	1.12473	7.46426	3.47047	0.000921656	0.00949394	-0.998489
241365_at	SATB homeobox 1	SATB1	-1.34629	5.27853	-3.63572	0.000544483	0.00666463	-0.512313
241387_at	---	---	-1.0203	4.54685	-3.69848	0.000444248	0.00585304	-0.323768
241577_at	---	---	1.28067	5.22313	3.51242	0.000807432	0.00867682	-0.876501
241871_at	calcium/calmodulin-dependent protein kinase IV	CAMK4	1.61489	7.39566	4.4721	3.13195e-05	0.000935823	2.15755
241879_at	LIM domain containing preferred translocation partner in lipoma	LPP	-1.0528	3.90936	-4.93263	5.79724e-06	0.00029064	3.75144
241946_at	zinc finger, DHHC-type containing 21	ZDHHC21	1.03763	4.52802	4.55578	2.31746e-05	0.000757153	2.44145
241993_x_at	---	---	1.15187	8.60168	6.32395	2.54709e-08	4.57697e-06	8.91919
242277_at	---	---	1.01047	5.21047	3.58343	0.000644107	0.00749411	-0.66778
242406_at	---	---	2.32364	7.37487	4.70016	1.37034e-05	0.000516893	2.93746
242555_at	chromosome 16 open reading frame 87	C16orf87	1.19501	4.07062	4.27836	6.22791e-05	0.00149948	1.51098
242650_at	---	---	-2.39084	4.28897	-9.28308	1.39587e-13	1.37801e-09	20.4838
242691_at	---	---	1.12169	4.65407	4.52375	2.60136e-05	0.000822481	2.33248
243040_at	---	---	-2.06132	4.05065	-4.33536	5.09512e-05	0.00130897	1.69961
243198_at	testis expressed 9	TEX9	-1.61877	5.18617	-3.01559	0.00364101	0.0248064	-2.25402
243495_s_at	zinc finger protein 652	ZNF652	-1.21876	4.89775	-4.21711	7.71611e-05	0.00172605	1.30985
243550_at	zinc finger, DHHC-type containing 21	ZDHHC21	1.16118	5.0452	5.0817	3.31076e-06	0.000197924	4.28256
243648_at	zinc finger, BED-type containing 6	ZBED6	1.08592	5.99054	3.06569	0.00314756	0.0223077	-2.12203
243810_at	---	---	-1.85917	5.54328	-4.2668	6.4857e-05	0.00153124	1.47289
243888_at	uncharacterized LOC105374030	LOC105374030	1.20579	4.62268	4.8321	8.42747e-06	0.000375981	3.39719
243915_at	---	---	-1.18896	5.86062	-3.90614	0.000223597	0.00367585	0.314695
244026_at	---	---	1.18941	6.66631	3.74288	0.000384252	0.00533991	-0.18912
244035_at	---	---	1.43213	6.66965	2.7742	0.0071925	0.0389358	-2.86659
244050_at	3-hydroxyacyl-CoA dehydratase 4	HACD4	1.15815	8.11191	4.09398	0.000118165	0.00232698	0.910478
244172_at	---	---	1.32259	8.05538	5.03929	3.88525e-06	0.000222422	4.13078
244324_at	chromosome 18 open reading frame 54	C18orf54	1.22919	5.08932	4.54275	2.42916e-05	0.000783751	2.39705
244347_at	---	---	1.02577	5.80373	4.42764	3.67166e-05	0.00104865	2.00783
244375_at	---	---	-1.04324	4.48584	-3.77403	0.00034687	0.00492623	-0.0940393
244387_at	---	---	-2.66245	4.11856	-6.54997	1.02206e-08	2.31193e-06	9.79152
244413_at	C-type lectin-like 1	CLECL1	2.64621	9.29741	7.60886	1.34228e-10	8.68319e-08	13.9327
244434_at	G protein-coupled receptor 82	GPR82	-1.75517	4.32189	-3.27727	0.00167504	0.0145643	-1.54714
244612_at	---	---	1.67656	6.09261	3.6885	0.000458916	0.0059434	-0.353892
244640_at	zinc finger protein 850	ZNF850	1.37158	5.24767	4.36024	4.66585e-05	0.00123461	1.78236
244696_at	---	---	1.62102	6.44523	3.24285	0.0018592	0.0156433	-1.64254
244700_at	Sec61 translocon beta subunit	SEC61B	1.16994	4.88602	4.98967	4.68233e-06	0.000251369	3.95384
37433_at	protein inhibitor of activated STAT 2	PIAS2	1.00225	6.73803	4.95877	5.25727e-06	0.000275379	3.84408
39248_at	aquaporin 3 (Gill blood group)	AQP3	1.46034	7.69581	3.37502	0.00124115	0.0117987	-1.27227
44790_s_at	KIAA0226-like	KIAA0226L	2.02614	10.6924	6.35221	2.27298e-08	4.32468e-06	9.02794
81737_at	uncharacterized LOC100505915	LOC100505915	-1.46881	5.95506	-3.18869	0.00218796	0.0175607	-1.79121

## Sheet: Supp Table 7
Supplementary Table S7: list of probeset/genes up and dowregulated in ABC/GCB DLBCLs and in c-Rel_up/down DLBCLs
UNIQID	GeneSymbol	ABC/GCB	c-Rel_up/down
1552315_at	GIMAP1	-	c-Rel_down
1552316_a_at	GIMAP1	-	c-Rel_down
1552318_at	GIMAP1	-	c-Rel_down
1552634_a_at	ZNF101	-	c-Rel_down
1553369_at	FAM129C	ABC_up	-
1553380_at	PARP15	ABC_up	-
1553645_at	CCDC141	ABC_up	-
1553856_s_at	P2RY10	-	c-Rel_down
1554242_a_at	COCH	ABC_up	-
1554258_a_at	DNAJC5B	GCB_up	-
1554343_a_at	STAP1	-	c-Rel_up
1554413_s_at	SNX29P1 /// SNX29P2	GCB_up	c-Rel_up
1554930_a_at	FUT8	ABC_up	c-Rel_down
1555120_at	CD96	GCB_up	-
1555349_a_at	ITGB2	GCB_up	-
1555465_at	MCOLN2	ABC_up	-
1555691_a_at	KLRC4-KLRK1 /// KLRK1	GCB_up	-
1555745_a_at	LYZ	GCB_up	-
1555778_a_at	POSTN	GCB_up	-
1555989_at	DAAM1	-	c-Rel_up
1556261_a_at	LOC105378730	ABC_up	-
1556373_a_at	FAM185A	GCB_up	-
1556499_s_at	COL1A1	GCB_up	-
1556568_a_at	---	-	c-Rel_up
1556698_a_at	GPRIN3	-	c-Rel_down
1557164_a_at	---	ABC_up	-
1557267_s_at	GEN1	ABC_up	-
1557813_at	---	GCB_up	c-Rel_up
1557814_a_at	---	GCB_up	-
1557905_s_at	CD44	ABC_up	c-Rel_down
1558048_x_at	---	GCB_up	-
1558075_at	---	GCB_up	c-Rel_up
1558116_x_at	RECK	-	c-Rel_up
1558624_at	---	-	c-Rel_up
1558714_at	---	GCB_up	-
1558971_at	THEMIS	-	c-Rel_down
1558972_s_at	THEMIS	-	c-Rel_down
1558996_at	FOXP1	ABC_up	-
1559025_at	2009-09-01	GCB_up	-
1559942_at	MDFIC	ABC_up	-
1560762_at	LINC00996	GCB_up	-
1561195_at	---	GCB_up	-
1562544_at	---	-	c-Rel_up
1563088_a_at	AATBC	GCB_up	-
1563509_at	---	-	c-Rel_down
1564077_at	---	-	c-Rel_down
1564310_a_at	PARP15	ABC_up	c-Rel_down
1565868_at	CD44	ABC_up	c-Rel_down
1566446_at	---	GCB_up	-
1566825_at	---	ABC_up	-
1566880_at	---	ABC_up	-
1568780_at	LOC729732	GCB_up	-
1569225_a_at	SCML4	-	c-Rel_down
1569540_at	---	GCB_up	c-Rel_up
1569652_at	MLLT3	-	c-Rel_down
1570259_at	LIMS3L	GCB_up	-
200644_at	MARCKSL1	-	c-Rel_up
200696_s_at	GSN	GCB_up	-
200708_at	GOT2	ABC_up	-
200931_s_at	VCL	GCB_up	-
200951_s_at	CCND2	ABC_up	c-Rel_down
200953_s_at	CCND2	ABC_up	c-Rel_down
200965_s_at	ABLIM1	GCB_up	-
200974_at	ACTA2	GCB_up	-
200998_s_at	CKAP4	ABC_up	-
200999_s_at	CKAP4	ABC_up	-
201069_at	MMP2	GCB_up	-
201131_s_at	CDH1	GCB_up	-
201185_at	HTRA1	GCB_up	-
201242_s_at	ATP1B1	ABC_up	-
201243_s_at	ATP1B1	ABC_up	-
201261_x_at	BGN	GCB_up	-
201289_at	CYR61	GCB_up	-
201324_at	EMP1	GCB_up	-
201347_x_at	GRHPR	ABC_up	-
201360_at	CST3	-	c-Rel_down
201425_at	ALDH2	GCB_up	-
201431_s_at	DPYSL3	GCB_up	-
201438_at	COL6A3	GCB_up	-
201461_s_at	MAPKAPK2	-	c-Rel_down
201506_at	TGFBI	GCB_up	-
201579_at	FAT1	GCB_up	-
201601_x_at	IFITM1 /// IFITM2	-	c-Rel_down
201615_x_at	CALD1	GCB_up	-
201616_s_at	CALD1	GCB_up	-
201617_x_at	CALD1	GCB_up	-
201645_at	TNC	GCB_up	-
201666_at	TIMP1	GCB_up	-
201678_s_at	HMCES	GCB_up	-
201688_s_at	TPD52	-	c-Rel_up
201744_s_at	LUM	GCB_up	-
201792_at	AEBP1	GCB_up	-
201810_s_at	SH3BP5	ABC_up	-
201811_x_at	SH3BP5	ABC_up	-
201830_s_at	NET1	-	c-Rel_up
201842_s_at	EFEMP1	GCB_up	-
201852_x_at	COL3A1	GCB_up	-
201893_x_at	DCN	GCB_up	-
201939_at	PLK2	GCB_up	-
202005_at	ST14	-	c-Rel_up
202016_at	MEST	-	c-Rel_up
202068_s_at	LDLR	GCB_up	-
202118_s_at	CPNE3	GCB_up	-
202202_s_at	LAMA4	GCB_up	-
202310_s_at	COL1A1	GCB_up	-
202311_s_at	COL1A1	GCB_up	-
202357_s_at	CFB	-	c-Rel_down
202368_s_at	TRAM2	ABC_up	-
202369_s_at	TRAM2	ABC_up	-
202403_s_at	COL1A2	GCB_up	-
202404_s_at	COL1A2	GCB_up	-
202450_s_at	CTSK	GCB_up	-
202465_at	PCOLCE	GCB_up	-
202478_at	TRIB2	GCB_up	-
202620_s_at	PLOD2	GCB_up	-
202695_s_at	STK17A	GCB_up	-
202716_at	PTPN1	ABC_up	c-Rel_down
202729_s_at	LTBP1	GCB_up	c-Rel_up
202746_at	ITM2A	-	c-Rel_down
202747_s_at	ITM2A	-	c-Rel_down
202765_s_at	FBN1	GCB_up	-
202766_s_at	FBN1	GCB_up	-
202917_s_at	S100A8	-	c-Rel_down
202949_s_at	FHL2	GCB_up	-
202952_s_at	ADAM12	GCB_up	-
202953_at	C1QB	-	c-Rel_down
202967_at	GSTA4	GCB_up	-
202996_at	POLD4	-	c-Rel_up
203037_s_at	MTSS1	-	c-Rel_down
203072_at	MYO1E	GCB_up	-
203083_at	THBS2	GCB_up	-
203221_at	TLE1	ABC_up	-
203222_s_at	TLE1	ABC_up	-
203231_s_at	ATXN1	GCB_up	-
203313_s_at	TGIF1	ABC_up	c-Rel_down
203325_s_at	COL5A1	GCB_up	-
203349_s_at	ETV5	ABC_up	-
203387_s_at	TBC1D4	GCB_up	-
203408_s_at	SATB1	GCB_up	-
203413_at	NELL2	GCB_up	-
203521_s_at	ZNF318	GCB_up	-
203528_at	SEMA4D	-	c-Rel_down
203535_at	S100A9	-	c-Rel_down
203665_at	HMOX1	-	c-Rel_down
203685_at	BCL2	ABC_up	-
203723_at	ITPKB	GCB_up	-
203753_at	TCF4	ABC_up	-
203760_s_at	SLA	ABC_up	c-Rel_down
203761_at	SLA	ABC_up	c-Rel_down
203787_at	SSBP2	GCB_up	-
203828_s_at	IL32	-	c-Rel_down
203837_at	MAP3K5	-	c-Rel_down
203865_s_at	ADARB1	GCB_up	-
203869_at	USP46	ABC_up	-
203870_at	USP46	ABC_up	-
203920_at	NR1H3	-	c-Rel_down
203921_at	CHST2	ABC_up	c-Rel_down
203936_s_at	MMP9	GCB_up	-
203967_at	CDC6	ABC_up	-
203968_s_at	CDC6	ABC_up	-
203987_at	FZD6	ABC_up	-
203988_s_at	FUT8	ABC_up	c-Rel_down
204014_at	DUSP4	GCB_up	-
204032_at	BCAR3	ABC_up	-
204048_s_at	PHACTR2	-	c-Rel_down
204049_s_at	PHACTR2	-	c-Rel_down
204062_s_at	ULK2	-	c-Rel_down
204114_at	NID2	GCB_up	-
204204_at	SLC31A2	-	c-Rel_down
204222_s_at	GLIPR1	GCB_up	-
204249_s_at	LMO2	GCB_up	-
204257_at	FADS3	-	c-Rel_up
204269_at	PIM2	ABC_up	-
204273_at	EDNRB	-	c-Rel_down
204285_s_at	PMAIP1	ABC_up	-
204286_s_at	PMAIP1	ABC_up	-
204326_x_at	MT1X	-	c-Rel_down
204334_at	KLF7	GCB_up	-
204345_at	COL16A1	GCB_up	-
204359_at	FLRT2	GCB_up	-
204363_at	F3	GCB_up	-
204404_at	SLC12A2	-	c-Rel_up
204446_s_at	ALOX5	GCB_up	-
204489_s_at	CD44	-	c-Rel_down
204490_s_at	CD44	ABC_up	c-Rel_down
204491_at	PDE4D	GCB_up	-
204562_at	IRF4	ABC_up	-
204603_at	EXO1	ABC_up	-
204604_at	CDK14	GCB_up	-
204620_s_at	VCAN	GCB_up	-
204638_at	ACP5	GCB_up	-
204642_at	S1PR1	-	c-Rel_down
204674_at	LRMP	-	c-Rel_up
204681_s_at	RAPGEF5	GCB_up	c-Rel_up
204682_at	LTBP2	GCB_up	-
204686_at	IRS1	GCB_up	c-Rel_up
204731_at	TGFBR3	ABC_up	-
204790_at	SMAD7	GCB_up	-
204834_at	FGL2	-	c-Rel_down
204866_at	JADE3	ABC_up	-
204880_at	MGMT	-	c-Rel_up
204891_s_at	LCK	GCB_up	-
204929_s_at	VAMP5	-	c-Rel_down
204959_at	MNDA	-	c-Rel_down
204963_at	SSPN	GCB_up	-
204995_at	CDK5R1	ABC_up	-
205101_at	CIITA	GCB_up	-
205119_s_at	FPR1	-	c-Rel_down
205128_x_at	PTGS1	GCB_up	-
205174_s_at	QPCT	-	c-Rel_up
205206_at	ANOS1	GCB_up	-
205222_at	EHHADH	ABC_up	-
205229_s_at	COCH	ABC_up	-
205285_s_at	FYB	-	c-Rel_down
205291_at	IL2RB	-	c-Rel_down
205306_x_at	KMO	GCB_up	-
205307_s_at	KMO	GCB_up	-
205372_at	PLAG1	-	c-Rel_up
205376_at	INPP4B	-	c-Rel_down
205407_at	RECK	GCB_up	-
205488_at	GZMA	-	c-Rel_down
205547_s_at	TAGLN	GCB_up	-
205552_s_at	OAS1	-	c-Rel_down
205569_at	LAMP3	GCB_up	-
205639_at	AOAH	-	c-Rel_down
205677_s_at	DLEU1	ABC_up	-
205692_s_at	CD38	GCB_up	-
205739_x_at	ZNF107	ABC_up	-
205786_s_at	ITGAM	GCB_up	-
205787_x_at	LOC441155 /// ZC3H11A	ABC_up	-
205798_at	IL7R	-	c-Rel_down
205804_s_at	TRAF3IP3	-	c-Rel_down
205821_at	KLRC4-KLRK1 /// KLRK1	GCB_up	-
205861_at	SPIB	ABC_up	-
205865_at	ARID3A	ABC_up	-
205965_at	BATF	ABC_up	c-Rel_down
205992_s_at	IL15	-	c-Rel_down
206011_at	CASP1	-	c-Rel_down
206036_s_at	REL	-	c-Rel_up
206039_at	RAB33A	ABC_up	-
206101_at	ECM2	GCB_up	-
206118_at	STAT4	-	c-Rel_down
206134_at	ADAMDEC1	-	c-Rel_down
206181_at	SLAMF1	GCB_up	-
206363_at	MAF	GCB_up	-
206385_s_at	ANK3	GCB_up	-
206405_x_at	USP6	GCB_up	-
206545_at	CD28	-	c-Rel_down
206631_at	PTGER2	-	c-Rel_down
206653_at	POLR3G	ABC_up	-
206675_s_at	SKIL	ABC_up	-
206682_at	CLEC10A	-	c-Rel_down
206693_at	IL7	ABC_up	-
206710_s_at	EPB41L3	-	c-Rel_down
206761_at	CD96	GCB_up	-
206765_at	KCNJ2	-	c-Rel_down
206804_at	CD3G	-	c-Rel_down
206914_at	CRTAM	-	c-Rel_down
207173_x_at	CDH11	GCB_up	-
207245_at	UGT2B15 /// UGT2B17	ABC_up	-
207339_s_at	LTB	GCB_up	-
207480_s_at	MEIS2	ABC_up	-
207571_x_at	THEMIS2	-	c-Rel_down
207610_s_at	ADGRE2	-	c-Rel_down
207651_at	GPR171	-	c-Rel_down
207655_s_at	BLNK	ABC_up	-
207691_x_at	ENTPD1	ABC_up	c-Rel_down
207697_x_at	LILRB2	-	c-Rel_down
207746_at	POLQ	ABC_up	-
208018_s_at	HCK	ABC_up	c-Rel_down
208116_s_at	MAN1A1	ABC_up	c-Rel_down
208195_at	TTN	ABC_up	-
208438_s_at	FGR	-	c-Rel_down
208450_at	LGALS2	GCB_up	-
208451_s_at	C4A /// C4B /// C4B_2	-	c-Rel_down
208456_s_at	RRAS2	GCB_up	c-Rel_up
208490_x_at	HIST1H2BF	ABC_up	-
208581_x_at	MT1X	-	c-Rel_down
208637_x_at	ACTN1	GCB_up	-
208703_s_at	APLP2	GCB_up	-
208782_at	FSTL1	GCB_up	-
208791_at	CLU	-	c-Rel_down
208792_s_at	CLU	-	c-Rel_down
208820_at	PTK2	GCB_up	-
208992_s_at	STAT3	ABC_up	c-Rel_down
209101_at	CTGF	GCB_up	-
209189_at	FOS	GCB_up	-
209193_at	PIM1	ABC_up	-
209200_at	MEF2C	-	c-Rel_up
209230_s_at	NUPR1	GCB_up	-
209231_s_at	DCTN5	ABC_up	-
209324_s_at	RGS16	GCB_up	c-Rel_up
209325_s_at	RGS16	GCB_up	c-Rel_up
209335_at	DCN	GCB_up	-
209374_s_at	IGHM	ABC_up	-
209398_at	HIST1H1C	ABC_up	-
209447_at	SYNE1	GCB_up	-
209457_at	DUSP5	ABC_up	c-Rel_down
209473_at	ENTPD1	ABC_up	c-Rel_down
209474_s_at	ENTPD1	ABC_up	c-Rel_down
209558_s_at	HIP1R	GCB_up	c-Rel_up
209568_s_at	RGL1	-	c-Rel_down
209596_at	MXRA5	GCB_up	-
209627_s_at	OSBPL3	GCB_up	-
209683_at	FAM49A	GCB_up	-
209827_s_at	IL16	ABC_up	-
209835_x_at	CD44	-	c-Rel_down
209939_x_at	CFLAR	ABC_up	-
209955_s_at	FAP	GCB_up	-
210102_at	VWA5A	-	c-Rel_down
210140_at	CST7	-	c-Rel_down
210146_x_at	LILRB2	-	c-Rel_down
210162_s_at	NFATC1	ABC_up	-
210164_at	GZMB	-	c-Rel_down
210184_at	ITGAX	GCB_up	-
210230_at	---	GCB_up	-
210321_at	GZMH	-	c-Rel_down
210354_at	IFNG	-	c-Rel_down
210369_at	SWAP70	-	c-Rel_up
210448_s_at	P2RX5	ABC_up	-
210495_x_at	FN1	GCB_up	-
210563_x_at	CFLAR	ABC_up	-
210564_x_at	CFLAR	ABC_up	-
210785_s_at	THEMIS2	-	c-Rel_down
210809_s_at	POSTN	GCB_up	-
210829_s_at	SSBP2	GCB_up	c-Rel_up
210839_s_at	ENPP2	-	c-Rel_down
210845_s_at	PLAUR	GCB_up	-
210916_s_at	CD44	-	c-Rel_down
210987_x_at	TPM1	GCB_up	-
210993_s_at	SMAD1	GCB_up	-
211005_at	LAT	-	c-Rel_down
211081_s_at	MAP4K5	ABC_up	-
211122_s_at	CXCL11	-	c-Rel_down
211138_s_at	KMO	GCB_up	-
211161_s_at	COL3A1	GCB_up	-
211336_x_at	LILRB1	-	c-Rel_down
211366_x_at	CASP1	-	c-Rel_down
211367_s_at	CASP1	-	c-Rel_down
211395_x_at	FCGR2C	-	c-Rel_down
211450_s_at	MSH6	-	c-Rel_up
211458_s_at	GABARAPL1 /// GABARAPL3	GCB_up	-
211502_s_at	CDK14	GCB_up	c-Rel_up
211597_s_at	HOPX	GCB_up	-
211719_x_at	FN1	GCB_up	-
211748_x_at	PTGDS	-	c-Rel_down
211771_s_at	POU2F2	ABC_up	-
211813_x_at	DCN	GCB_up	-
211896_s_at	DCN	GCB_up	-
211924_s_at	PLAUR	GCB_up	-
211964_at	COL4A2	GCB_up	-
212014_x_at	CD44	ABC_up	c-Rel_down
212067_s_at	C1R	GCB_up	-
212098_at	MGAT5	GCB_up	-
212135_s_at	ATP2B4	-	c-Rel_down
212187_x_at	PTGDS	-	c-Rel_down
212311_at	SEL1L3	GCB_up	c-Rel_up
212314_at	SEL1L3	GCB_up	-
212344_at	SULF1	GCB_up	-
212345_s_at	CREB3L2	ABC_up	c-Rel_down
212353_at	SULF1	GCB_up	-
212354_at	SULF1	GCB_up	-
212372_at	MYH10	-	c-Rel_up
212382_at	TCF4	ABC_up	-
212385_at	TCF4	ABC_up	-
212386_at	TCF4	ABC_up	-
212387_at	TCF4	ABC_up	-
212442_s_at	CERS6	-	c-Rel_down
212445_s_at	NEDD4L	-	c-Rel_up
212446_s_at	CERS6	-	c-Rel_down
212448_at	NEDD4L	-	c-Rel_up
212458_at	SPRED2	GCB_up	c-Rel_up
212464_s_at	FN1	GCB_up	-
212473_s_at	MICAL2	GCB_up	-
212503_s_at	DIP2C	GCB_up	c-Rel_up
212589_at	RRAS2	GCB_up	c-Rel_up
212590_at	RRAS2	GCB_up	c-Rel_up
212599_at	AUTS2	GCB_up	c-Rel_up
212624_s_at	CHN1	GCB_up	-
212655_at	ZCCHC14	GCB_up	-
212658_at	LHFPL2	GCB_up	-
212667_at	SPARC	GCB_up	-
212681_at	EPB41L3	-	c-Rel_down
212771_at	FAM171A1	GCB_up	-
212827_at	IGHM	ABC_up	-
212845_at	SAMD4A	GCB_up	-
212859_x_at	MT1E	-	c-Rel_down
212865_s_at	COL14A1	GCB_up	-
212915_at	PDZRN3	GCB_up	-
212975_at	DENND3	GCB_up	-
212977_at	ACKR3	GCB_up	-
212993_at	NACC2	-	c-Rel_down
213005_s_at	KANK1	GCB_up	-
213068_at	DPT	GCB_up	-
213071_at	DPT	GCB_up	-
213122_at	TSPYL5	GCB_up	-
213139_at	SNAI2	GCB_up	-
213169_at	SEMA5A	GCB_up	-
213170_at	GPX7	ABC_up	-
213238_at	ATP10D	GCB_up	-
213256_at	MARCH3	ABC_up	-
213358_at	MTCL1	ABC_up	-
213385_at	CHN2 /// LOC101928168	ABC_up	-
213428_s_at	COL6A1	GCB_up	-
213429_at	BICC1	GCB_up	-
213454_at	APITD1	ABC_up	-
213523_at	CCNE1	ABC_up	-
213539_at	CD3D	-	c-Rel_down
213610_s_at	KLHL23 /// PHOSPHO2-KLHL23	ABC_up	-
213629_x_at	MT1F	-	c-Rel_down
213664_at	SLC1A1	GCB_up	-
213790_at	ADAM12	GCB_up	-
213849_s_at	PPP2R2B	-	c-Rel_down
213869_x_at	THY1	GCB_up	-
213888_s_at	TRAF3IP3	-	c-Rel_down
213891_s_at	TCF4	ABC_up	-
213905_x_at	BGN	GCB_up	c-Rel_up
213906_at	MYBL1	GCB_up	c-Rel_up
213954_at	FAM169A	ABC_up	-
214032_at	ZAP70	-	c-Rel_down
214085_x_at	GLIPR1	GCB_up	-
214238_at	GDF7	ABC_up	-
214247_s_at	DKK3	GCB_up	-
214428_x_at	C4A /// C4B /// C4B_2	-	c-Rel_down
214442_s_at	PIAS2	ABC_up	-
214470_at	KLRB1	-	c-Rel_down
214617_at	PRF1	-	c-Rel_down
214743_at	CUX1	-	c-Rel_up
215071_s_at	HIST1H2AC	ABC_up	c-Rel_down
215076_s_at	COL3A1	GCB_up	-
215164_at	---	ABC_up	-
215275_at	TRAF3IP3	-	c-Rel_down
215435_at	---	GCB_up	-
215536_at	HLA-DQB2	GCB_up	-
215630_at	---	GCB_up	c-Rel_up
215711_s_at	WEE1	-	c-Rel_up
215767_at	ZNF804A	ABC_up	-
215813_s_at	PTGS1	GCB_up	-
216080_s_at	FADS3	GCB_up	c-Rel_up
216308_x_at	GRHPR	ABC_up	-
216442_x_at	FN1	GCB_up	-
216450_x_at	HSP90B1	ABC_up	-
216733_s_at	GATM	ABC_up	-
216813_at	---	GCB_up	-
217127_at	CTH	ABC_up	-
217165_x_at	MT1F	-	c-Rel_down
217523_at	CD44	ABC_up	c-Rel_down
217640_x_at	SKA1	ABC_up	-
217762_s_at	RAB31	-	c-Rel_down
217763_s_at	RAB31	-	c-Rel_down
217820_s_at	ENAH	GCB_up	-
217924_at	C6orf106	ABC_up	-
217977_at	MSRB1	ABC_up	-
217995_at	SQRDL	-	c-Rel_down
218017_s_at	HGSNAT	GCB_up	-
218232_at	C1QA	-	c-Rel_down
218454_at	PLBD1	ABC_up	-
218468_s_at	GREM1	GCB_up	-
218469_at	GREM1	GCB_up	-
218501_at	ARHGEF3	-	c-Rel_down
218532_s_at	FAM134B	GCB_up	-
218627_at	DRAM1	-	c-Rel_down
218699_at	RAB29	ABC_up	c-Rel_down
218700_s_at	RAB29	ABC_up	c-Rel_down
218723_s_at	RGCC	GCB_up	-
218805_at	GIMAP1-GIMAP5 /// GIMAP5	-	c-Rel_down
218857_s_at	ASRGL1	ABC_up	-
218862_at	ASB13	GCB_up	c-Rel_up
218872_at	TESC	ABC_up	-
218888_s_at	NETO2	ABC_up	-
218966_at	MYO5C	ABC_up	-
218984_at	PUS7	-	c-Rel_up
219014_at	PLAC8	-	c-Rel_down
219073_s_at	OSBPL10	ABC_up	-
219080_s_at	CTPS2	-	c-Rel_up
219087_at	ASPN	GCB_up	-
219155_at	PITPNC1	GCB_up	-
219229_at	SLCO3A1	GCB_up	-
219243_at	GIMAP4	-	c-Rel_down
219304_s_at	PDGFD	GCB_up	c-Rel_up
219334_s_at	NABP1	-	c-Rel_down
219355_at	CXorf57	GCB_up	-
219361_s_at	AEN	ABC_up	-
219371_s_at	KLF2	-	c-Rel_down
219396_s_at	NEIL1	GCB_up	c-Rel_up
219471_at	KIAA0226L	ABC_up	-
219510_at	POLQ	ABC_up	-
219558_at	ATP13A3	ABC_up	-
219584_at	PLA1A	-	c-Rel_down
219646_at	DEF8	GCB_up	-
219670_at	BEND5	ABC_up	-
219684_at	RTP4	-	c-Rel_down
219703_at	MNS1	ABC_up	-
219734_at	SIDT1	ABC_up	c-Rel_down
219753_at	STAG3	GCB_up	c-Rel_up
219777_at	GIMAP6	-	c-Rel_down
219841_at	AICDA	ABC_up	-
219901_at	FGD6	-	c-Rel_up
219938_s_at	PSTPIP2	-	c-Rel_down
220005_at	P2RY13	-	c-Rel_down
220059_at	STAP1	-	c-Rel_up
220068_at	VPREB3	GCB_up	c-Rel_up
220230_s_at	CYB5R2	ABC_up	-
220346_at	MTHFD2L	ABC_up	-
220532_s_at	TMEM176B	-	c-Rel_down
220937_s_at	ST6GALNAC4	ABC_up	-
220952_s_at	PLEKHA5	GCB_up	-
221428_s_at	TBL1XR1	ABC_up	-
221477_s_at	LOC100129518 /// SOD2	-	c-Rel_down
221601_s_at	FCMR	-	c-Rel_down
221729_at	COL5A2	GCB_up	-
221730_at	COL5A2	GCB_up	-
221731_x_at	VCAN	GCB_up	-
221748_s_at	TNS1	GCB_up	-
221760_at	MAN1A1	-	c-Rel_down
221823_at	C5orf30	ABC_up	-
221840_at	PTPRE	-	c-Rel_down
221898_at	PDPN	GCB_up	-
221912_s_at	CCDC28B	-	c-Rel_up
221942_s_at	GUCY1A3	GCB_up	-
222043_at	CLU	-	c-Rel_down
222145_at	---	GCB_up	c-Rel_up
222146_s_at	TCF4	ABC_up	-
222281_s_at	C1orf186 /// LOC100505650	ABC_up	-
222288_at	---	GCB_up	-
222326_at	---	ABC_up	-
222334_at	C1orf186	ABC_up	-
222449_at	PMEPA1	GCB_up	-
222450_at	PMEPA1	GCB_up	-
222633_at	TBL1XR1	ABC_up	-
222634_s_at	TBL1XR1	ABC_up	-
222699_s_at	PLEKHF2	GCB_up	-
222762_x_at	LIMD1	ABC_up	-
222774_s_at	NETO2	ABC_up	-
222819_at	CTPS2	-	c-Rel_up
222838_at	SLAMF7	-	c-Rel_down
222996_s_at	CXXC5	ABC_up	-
223158_s_at	NEK6	GCB_up	-
223159_s_at	NEK6	GCB_up	-
223168_at	RHOU	-	c-Rel_down
223217_s_at	NFKBIZ	ABC_up	-
223218_s_at	NFKBIZ	ABC_up	-
223220_s_at	PARP9	-	c-Rel_down
223235_s_at	SMOC2	GCB_up	-
223283_s_at	TSHZ1	ABC_up	-
223287_s_at	FOXP1	ABC_up	-
223311_s_at	MTA3	-	c-Rel_up
223382_s_at	ZNRF1	-	c-Rel_down
223383_at	ZNRF1	-	c-Rel_down
223422_s_at	ARHGAP24	ABC_up	-
223514_at	CARD11	ABC_up	-
223624_at	ZFAND4	GCB_up	-
223640_at	HCST	-	c-Rel_down
223714_at	ZNF256	ABC_up	-
224150_s_at	CEP70	ABC_up	-
224215_s_at	DLL1	-	c-Rel_down
224405_at	FCRL5	ABC_up	-
224468_s_at	C19orf48	ABC_up	-
224499_s_at	AICDA	ABC_up	-
224523_s_at	CMSS1	ABC_up	-
224576_at	ERGIC1	ABC_up	-
224577_at	ERGIC1	ABC_up	-
224657_at	ERRFI1	GCB_up	-
224694_at	ANTXR1	GCB_up	-
224837_at	FOXP1	ABC_up	-
224838_at	FOXP1	ABC_up	-
224895_at	YAP1	GCB_up	-
224909_s_at	PREX1	-	c-Rel_down
224925_at	PREX1	-	c-Rel_down
224955_at	TEAD1	GCB_up	-
225060_at	LRP11	GCB_up	-
225078_at	EMP2	GCB_up	-
225081_s_at	CDCA7L	ABC_up	-
225188_at	RAPH1	GCB_up	-
225189_s_at	RAPH1	GCB_up	-
225214_at	LOC100129034	GCB_up	-
225242_s_at	CCDC80	GCB_up	-
225307_at	ZNF511	ABC_up	-
225331_at	CCDC50	ABC_up	-
225353_s_at	C1QC	-	c-Rel_down
225383_at	ZNF275	ABC_up	-
225436_at	ABHD17C	ABC_up	c-Rel_down
225464_at	FRMD6	GCB_up	-
225481_at	FRMD6	GCB_up	-
225622_at	PAG1	GCB_up	-
225626_at	PAG1	GCB_up	-
225637_at	DEF8	GCB_up	-
225646_at	CTSC	-	c-Rel_down
225647_s_at	CTSC	-	c-Rel_down
225664_at	COL12A1	GCB_up	-
225673_at	MYADM	GCB_up	-
225792_at	HOOK1	ABC_up	-
225855_at	EPB41L5	ABC_up	-
225864_at	FAM84B	-	c-Rel_down
225931_s_at	RNF213	-	c-Rel_down
225935_at	CUX1	-	c-Rel_up
225937_at	CUX1	-	c-Rel_up
225959_s_at	ZNRF1	-	c-Rel_down
225987_at	STEAP4	-	c-Rel_down
225998_at	GAB1	ABC_up	-
226002_at	GAB1	ABC_up	-
226003_at	KIF21A	ABC_up	-
226099_at	ELL2	ABC_up	-
226136_at	GLIPR1	GCB_up	-
226142_at	GLIPR1	GCB_up	-
226147_s_at	PIGR	ABC_up	-
226186_at	TMOD2	GCB_up	-
226189_at	ITGB8	GCB_up	-
226218_at	IL7R	-	c-Rel_down
226225_at	MCC	GCB_up	-
226267_at	JDP2	ABC_up	-
226279_at	PRSS23	GCB_up	-
226344_at	ZMAT1	GCB_up	-
226444_at	---	ABC_up	c-Rel_down
226534_at	KITLG	GCB_up	-
226556_at	MAP3K13	ABC_up	-
226603_at	SAMD9L	-	c-Rel_down
226625_at	TGFBR3	ABC_up	-
226649_at	PANK1	-	c-Rel_up
226695_at	PRRX1	GCB_up	-
226702_at	CMPK2	GCB_up	-
226713_at	CCDC50	-	c-Rel_down
226725_at	SLFN5	-	c-Rel_down
226743_at	SLFN11	-	c-Rel_down
226777_at	ADAM12	GCB_up	-
226804_at	FAM20A	-	c-Rel_down
226811_at	FAM46C	ABC_up	c-Rel_down
226818_at	MPEG1	ABC_up	c-Rel_down
226841_at	MPEG1	ABC_up	c-Rel_down
226865_at	PLXDC2	GCB_up	-
226899_at	UNC5B	GCB_up	-
226930_at	FNDC1	GCB_up	-
226932_at	SSPN	GCB_up	-
226974_at	NEDD4L	-	c-Rel_up
227014_at	ASPHD2	ABC_up	c-Rel_down
227015_at	ASPHD2	-	c-Rel_down
227061_at	CCDC80 /// LINC01279	GCB_up	-
227070_at	GLT8D2	GCB_up	-
227140_at	INHBA	GCB_up	-
227168_at	MIAT	GCB_up	-
227176_at	SLC2A13	ABC_up	c-Rel_down
227180_at	ELOVL7	ABC_up	-
227184_at	PTAFR	GCB_up	-
227193_at	SLC30A4	GCB_up	-
227195_at	ZNF503	GCB_up	-
227198_at	AFF3	ABC_up	-
227232_at	EVL	GCB_up	-
227235_at	GUCY1A3	GCB_up	-
227266_s_at	FYB	-	c-Rel_down
227276_at	PLXDC2	GCB_up	-
227297_at	ITGA9	-	c-Rel_down
227300_at	TMEM119	GCB_up	-
227354_at	PAG1	GCB_up	-
227388_at	TUSC1	GCB_up	-
227399_at	VGLL3	GCB_up	-
227404_s_at	EGR1	GCB_up	-
227606_s_at	STAMBPL1	ABC_up	-
227623_at	CACNA2D1	GCB_up	-
227684_at	S1PR2	GCB_up	-
227755_at	ERN1	-	c-Rel_down
227791_at	SLC9A9	-	c-Rel_down
227947_at	PHACTR2	-	c-Rel_down
228003_at	RAB30	ABC_up	-
228055_at	NAPSB	ABC_up	-
228056_s_at	NAPSB	ABC_up	-
228071_at	GIMAP7	-	c-Rel_down
228141_at	GPX8	GCB_up	-
228186_s_at	RSPO3	GCB_up	-
228211_at	ERCC6L2	ABC_up	-
228231_at	SNX8	GCB_up	-
228280_at	ZC3HAV1L	-	c-Rel_up
228284_at	TLE1	ABC_up	-
228343_at	POU2F2	ABC_up	-
228376_at	GGTA1P	-	c-Rel_down
228377_at	KLHL14	ABC_up	-
228390_at	RAB30	ABC_up	-
228434_at	BTNL9	GCB_up	c-Rel_up
228585_at	ENTPD1	ABC_up	c-Rel_down
228693_at	CCDC50	ABC_up	c-Rel_down
228737_at	TOX2	ABC_up	c-Rel_down
228837_at	TCF4	ABC_up	-
228964_at	PRDM1	-	c-Rel_down
228974_at	ZNF677	-	c-Rel_down
229029_at	CAMK4	ABC_up	-
229040_at	ITGB2-AS1	GCB_up	-
229041_s_at	ITGB2-AS1	GCB_up	-
229070_at	ADTRP	ABC_up	-
229072_at	RAB30	ABC_up	-
229097_at	DIAPH3	ABC_up	-
229114_at	GAB1	ABC_up	-
229116_at	CNKSR2	ABC_up	-
229218_at	COL1A2	GCB_up	-
229221_at	CD44	ABC_up	c-Rel_down
229367_s_at	GIMAP6	-	c-Rel_down
229414_at	PITPNC1	GCB_up	-
229437_at	MIR155HG	ABC_up	-
229442_at	C18orf54	ABC_up	-
229455_at	LOC102723694	ABC_up	-
229487_at	EBF1	-	c-Rel_up
229512_at	FAM120C	GCB_up	-
229530_at	GUCY1A3	GCB_up	-
229554_at	LUM	GCB_up	-
229560_at	TLR8	-	c-Rel_down
229802_at	WISP1	GCB_up	-
229817_at	ZNF608	GCB_up	c-Rel_up
229844_at	FOXP1	ABC_up	-
229954_at	CHDH	ABC_up	-
229985_at	BTNL9	GCB_up	c-Rel_up
230000_at	RNF213	-	c-Rel_down
230036_at	SAMD9L	-	c-Rel_down
230127_at	---	ABC_up	c-Rel_down
230179_at	LOC285812	GCB_up	-
230233_at	---	GCB_up	-
230381_at	C1orf186	ABC_up	-
230422_at	FPR3	GCB_up	-
230503_at	---	GCB_up	-
230526_at	TNRC6C-AS1	GCB_up	-
230673_at	PKHD1L1	GCB_up	-
230777_s_at	PRDM15	ABC_up	-
230787_at	GBAT2	-	c-Rel_up
230983_at	FAM129C	ABC_up	-
231205_at	---	GCB_up	-
231855_at	KIAA1524	ABC_up	-
231875_at	KIF21A	ABC_up	-
231887_s_at	PALD1	GCB_up	c-Rel_up
231929_at	IKZF2	GCB_up	-
231931_at	PRDM15	ABC_up	-
231963_at	ANKRD33B	ABC_up	-
232000_at	TTC39B	-	c-Rel_down
232013_at	ERCC6L2	ABC_up	-
232024_at	GIMAP2	-	c-Rel_down
232038_at	TBC1D32	ABC_up	-
232090_at	DNM3OS	GCB_up	-
232204_at	EBF1	-	c-Rel_up
232231_at	RUNX2	GCB_up	-
232286_at	---	ABC_up	-
232330_at	COA1	GCB_up	-
232458_at	COL3A1	GCB_up	-
232471_at	---	GCB_up	-
232485_at	SNX29	GCB_up	c-Rel_up
232653_at	---	-	c-Rel_down
232739_at	SPIB	ABC_up	-
232744_x_at	---	GCB_up	-
232798_at	DNAJC5B	GCB_up	-
232879_at	CRTC3	-	c-Rel_down
233955_x_at	CXXC5	ABC_up	-
233964_at	---	-	c-Rel_up
234604_at	---	GCB_up	-
235046_at	INPP4B	-	c-Rel_down
235051_at	CCDC50	ABC_up	c-Rel_down
235068_at	ZDHHC21	ABC_up	-
235213_at	ITPKB	GCB_up	-
235229_at	---	-	c-Rel_down
235230_at	PLCXD2	-	c-Rel_down
235252_at	KSR1	-	c-Rel_down
235292_at	FLJ32255	-	c-Rel_down
235306_at	GIMAP8	-	c-Rel_down
235353_at	SEL1L3	GCB_up	c-Rel_up
235359_at	NRROS	-	c-Rel_down
235385_at	MARCH1	-	c-Rel_down
235444_at	FOXP1	ABC_up	-
235463_s_at	CERS6	-	c-Rel_down
235536_at	SNORD89	-	c-Rel_down
235592_at	---	ABC_up	-
235609_at	BRIP1	-	c-Rel_up
235643_at	SAMD9L	-	c-Rel_down
235644_at	CCDC138	-	c-Rel_up
235657_at	---	GCB_up	-
235661_at	POU2F2	ABC_up	-
235692_at	SH3KBP1	GCB_up	-
235736_at	SMKR1	ABC_up	-
235740_at	MCTP1	-	c-Rel_down
235777_at	ANKRD44	-	c-Rel_up
235800_at	---	GCB_up	c-Rel_up
235885_at	P2RY12	GCB_up	-
235890_at	TBL1XR1	ABC_up	-
235924_at	FRK	ABC_up	-
236065_at	---	ABC_up	-
236191_at	---	GCB_up	-
236226_at	BTLA	ABC_up	c-Rel_down
236280_at	P2RY10	-	c-Rel_down
236307_at	---	GCB_up	-
236404_at	---	GCB_up	-
236610_at	---	GCB_up	-
236619_at	---	ABC_up	-
236673_at	TIFAB	-	c-Rel_down
236831_at	CCDC50	ABC_up	-
236835_at	FUT8-AS1	ABC_up	c-Rel_down
236975_at	---	-	c-Rel_up
236981_at	C17orf99	GCB_up	c-Rel_up
237110_at	LOC105379878	-	c-Rel_up
237159_x_at	AP1S3	ABC_up	-
237849_at	---	ABC_up	-
238025_at	MLKL	-	c-Rel_down
238063_at	TMEM154	ABC_up	-
238332_at	ANKRD29	GCB_up	-
238378_at	GPRIN3	-	c-Rel_down
238462_at	UBASH3B	-	c-Rel_down
238559_at	LOC101927402	ABC_up	-
238624_at	LOC102724517 /// NLK	-	c-Rel_up
238790_at	LOC374443	ABC_up	-
238851_at	ANKRD13A	-	c-Rel_up
238875_at	---	GCB_up	-
239196_at	ANKRD22	-	c-Rel_down
239214_at	LOC100130458	ABC_up	-
239231_at	ZNF101	-	c-Rel_down
239233_at	CCDC88A	-	c-Rel_up
239237_at	TRG-AS1	-	c-Rel_down
239451_at	---	ABC_up	-
239486_at	REL	-	c-Rel_up
239701_at	---	ABC_up	c-Rel_down
239761_at	GCNT1	GCB_up	-
239808_at	---	GCB_up	-
239823_at	LOC101927841	ABC_up	-
239862_at	---	GCB_up	c-Rel_up
239863_at	---	ABC_up	-
239973_at	---	ABC_up	-
240038_at	---	ABC_up	-
240137_at	---	-	c-Rel_down
240173_at	GPRIN3	-	c-Rel_down
240260_at	---	ABC_up	-
240265_at	TRAF3IP3	-	c-Rel_down
240572_s_at	LOC374443	ABC_up	-
240718_at	---	-	c-Rel_up
240798_at	---	-	c-Rel_up
240890_at	LOC643733	-	c-Rel_down
241068_at	IGSF6	-	c-Rel_down
241365_at	SATB1	GCB_up	-
241387_at	---	GCB_up	-
241577_at	---	ABC_up	-
241871_at	CAMK4	ABC_up	-
241879_at	LPP	GCB_up	-
241946_at	ZDHHC21	ABC_up	-
241993_x_at	---	ABC_up	-
242104_at	---	-	c-Rel_up
242277_at	---	ABC_up	c-Rel_down
242281_at	GLUL	-	c-Rel_down
242406_at	---	ABC_up	-
242512_at	MYO9A	-	c-Rel_up
242555_at	C16orf87	ABC_up	-
242650_at	---	GCB_up	c-Rel_up
242691_at	---	ABC_up	-
242878_at	---	-	c-Rel_down
243040_at	---	GCB_up	c-Rel_up
243198_at	TEX9	GCB_up	c-Rel_up
243271_at	---	-	c-Rel_down
243495_s_at	ZNF652	GCB_up	-
243550_at	ZDHHC21	ABC_up	-
243648_at	ZBED6	ABC_up	-
243810_at	---	GCB_up	-
243888_at	LOC105374030	ABC_up	-
243915_at	---	GCB_up	-
244026_at	---	ABC_up	-
244035_at	---	ABC_up	-
244050_at	HACD4	ABC_up	c-Rel_down
244172_at	---	ABC_up	-
244230_at	---	-	c-Rel_up
244313_at	CR1	-	c-Rel_down
244324_at	C18orf54	ABC_up	-
244347_at	---	ABC_up	-
244375_at	---	GCB_up	-
244387_at	---	GCB_up	-
244413_at	CLECL1	ABC_up	-
244434_at	GPR82	GCB_up	-
244579_at	---	-	c-Rel_down
244612_at	---	ABC_up	-
244640_at	ZNF850	ABC_up	-
244696_at	---	ABC_up	-
244700_at	SEC61B	ABC_up	-
244774_at	PHACTR2	-	c-Rel_down
244876_at	---	-	c-Rel_up
35974_at	LRMP	-	c-Rel_up
37433_at	PIAS2	ABC_up	-
39248_at	AQP3	ABC_up	-
44790_s_at	KIAA0226L	ABC_up	-
64064_at	GIMAP1-GIMAP5 /// GIMAP5	-	c-Rel_down
81737_at	LOC100505915	GCB_up	c-Rel_up

## Sheet: Supp Table 8
Supplementary Table S8: molecular classification of GHEDI DLBCL cases according to Schmitz et al. (N Engl J Med. 12 2018;378(15):1396‑407)
Genetic subtype/COO	ABC	GC	Other
BN2	18	6	11
EZB	0	25	1
MCD	10	0	0
N1	3	1	2
Other ABC	30	0	0
Other GC	0	25	0
Other Unclass	0	0	5

## Sheet: Supp Table 9
Supplementary Table S9: list of genes specifically imbalanced in DLBCL cases with the c-Rel signature
		frequency of cases (negative if deleted, positive if amplified)
Gene Symbole	Chromosome localisation	c-Rel neg	c-Rel pos
SNORA70B	2p15	-0.00826446	0.122807
IGLL5*	22q11.22	-0.107438	-0.175439
MIR4432	2p16.1	0.0247934	0.122807
CCT4	2p15	-0.00826446	0.105263
ZNF280A	22q11.22	-0.0578512	-0.122807
AHSA2	2p15	-0.00826446	0.140351
ZNF280B	22q11.22	-0.0495868	-0.122807
PUS10	2p16.1-p15	0.00826446	0.140351
PRAME	22q11.22	-0.0495868	-0.122807
POM121L1P	22q11.22	-0.0495868	-0.122807
LOC339803	2p15	-0.00826446	0.140351
C2orf74	2p15	-0.00826446	0.140351
LINC01185	2p16.1	0.0247934	0.175439
PEX13	2p15	0	0.157895
BCL11A	2p16.1	0.0247934	0.140351
REL	2p16.1	0.0247934	0.175439
LL22NC03-63E9.3	22q11.22	-0.0495868	-0.122807
PAPOLG	2p16.1	0.0247934	0.175439
MIR650	22q11.22	-0.0909091	-0.192982
XPO1	2p15	-0.00826446	0.105263
FAM161A	2p15	-0.00826446	0.105263
KIAA1841	2p15	-0.00826446	0.140351
GGTLC2	22q11.22	-0.0495868	-0.122807
USP34	2p15	-0.00826446	0.105263
